# Supplementary material for: Wetland hydroperiod predicts community structure, but not the magnitude of cross-community congruence
Source: Sci Rep. 2021 Jan 11;11:429. doi: 10.1038/s41598-020-80027-4 (PMC7801406; doi:10.1038/s41598-020-80027-4)
Supplement: Supplementary file 3 — Supplementary ESM 3. [file 41598_2020_80027_MOESM3_ESM.xlsx]

## Sheet: Cross-Taxon – Rarefied
Iteration	Birds & Plants						Birds & Macroinvertbrates						Plants & Macroinvertbrates
	Overall		Temporary		Permanent		Overall		Temporary		Permanent		Overall		Temporary		Permanent
	r	p-value	r	p-value	r	p-value	r	p-value	r	p-value	r	p-value	r	p-value	r	p-value	r	p-value
1	0.7912	0.005	0.7936	0.001	0.8194	0.002	0.6469	0.271	0.6991	0.001	0.7038	0.014	0.7121	0.001	0.6698	0.016	0.6756	0.072
2	0.8374	0.001	0.8349	0.001	0.8194	0.001	0.6563	0.061	0.6709	0.017	0.7038	0.013	0.6914	0.02	0.6592	0.002	0.6756	0.078
3	0.8163	0.001	0.8137	0.001	0.8194	0.001	0.693	0.001	0.6685	0.002	0.7038	0.01	0.6586	0.192	0.685	0.002	0.6756	0.064
4	0.8266	0.001	0.8197	0.001	0.8194	0.002	0.6879	0.025	0.6695	0.001	0.7038	0.006	0.6728	0.023	0.6646	0.001	0.6756	0.059
5	0.8214	0.001	0.791	0.001	0.8194	0.001	0.7078	0.001	0.6745	0.014	0.7038	0.01	0.6454	0.105	0.6488	0.17	0.6756	0.07
6	0.8032	0.001	0.7962	0.003	0.8194	0.001	0.6873	0.001	0.6633	0.004	0.7038	0.013	0.6413	0.041	0.6566	0.075	0.6756	0.078
7	0.8311	0.001	0.796	0.001	0.8194	0.004	0.6928	0.002	0.7038	0.001	0.7038	0.01	0.6654	0.006	0.6857	0.001	0.6756	0.062
8	0.8239	0.001	0.8005	0.001	0.8194	0.002	0.6913	0.005	0.6767	0.015	0.7038	0.005	0.6704	0.059	0.698	0.001	0.6756	0.072
9	0.8115	0.001	0.8379	0.001	0.8194	0.001	0.7167	0.001	0.6883	0.001	0.7038	0.009	0.6732	0.006	0.6553	0.018	0.6756	0.059
10	0.7872	0.001	0.8261	0.001	0.8194	0.002	0.7062	0.003	0.6896	0.001	0.7038	0.012	0.6657	0.002	0.6839	0.001	0.6756	0.075
11	0.8177	0.001	0.7937	0.001	0.8194	0.001	0.6662	0.229	0.6588	0.009	0.7038	0.004	0.687	0.019	0.6445	0.108	0.6756	0.07
12	0.838	0.001	0.8096	0.001	0.8194	0.001	0.6539	0.023	0.6865	0.005	0.7038	0.011	0.6855	0.004	0.6103	0.094	0.6756	0.058
13	0.8091	0.006	0.8167	0.001	0.8194	0.001	0.7003	0.003	0.6434	0.193	0.7038	0.01	0.6454	0.279	0.6527	0.013	0.6756	0.057
14	0.8127	0.001	0.8322	0.001	0.8194	0.002	0.6686	0.082	0.6662	0.002	0.7038	0.005	0.6586	0.051	0.6765	0.007	0.6756	0.06
15	0.8248	0.001	0.8125	0.001	0.8194	0.002	0.6348	0.752	0.6588	0.136	0.7038	0.011	0.6457	0.148	0.6881	0.006	0.6756	0.063
16	0.8361	0.001	0.8177	0.001	0.8194	0.002	0.6644	0.197	0.6841	0.001	0.7038	0.011	0.6419	0.087	0.6776	0.003	0.6756	0.067
17	0.8501	0.001	0.8287	0.001	0.8194	0.002	0.7311	0.001	0.6597	0.009	0.7038	0.01	0.7099	0.001	0.6356	0.09	0.6756	0.065
18	0.8513	0.001	0.8189	0.001	0.8194	0.002	0.69	0.043	0.6459	0.177	0.7038	0.008	0.6904	0.003	0.6321	0.181	0.6756	0.074
19	0.8464	0.001	0.8229	0.001	0.8194	0.002	0.6767	0.006	0.6938	0.003	0.7038	0.009	0.6315	0.321	0.6815	0.006	0.6756	0.062
20	0.8155	0.001	0.8115	0.001	0.8194	0.003	0.6777	0.023	0.6436	0.22	0.7038	0.009	0.6434	0.348	0.6759	0.001	0.6756	0.064
21	0.8221	0.002	0.814	0.001	0.8194	0.003	0.6839	0.011	0.6921	0.001	0.7038	0.008	0.6714	0.149	0.6835	0.011	0.6756	0.061
22	0.7969	0.001	0.7995	0.004	0.8194	0.001	0.6719	0.02	0.653	0.018	0.7038	0.008	0.6565	0.034	0.6284	0.037	0.6756	0.063
23	0.8422	0.001	0.8163	0.001	0.8194	0.001	0.6647	0.082	0.6674	0.003	0.7038	0.009	0.6668	0.059	0.6194	0.141	0.6756	0.062
24	0.818	0.001	0.8076	0.001	0.8194	0.002	0.6595	0.071	0.6889	0.007	0.7038	0.01	0.6534	0.071	0.6629	0.016	0.6756	0.065
25	0.8133	0.001	0.8026	0.001	0.8194	0.001	0.6698	0.039	0.6928	0.003	0.7038	0.007	0.692	0.013	0.6661	0.015	0.6756	0.07
26	0.8332	0.001	0.7948	0.001	0.8194	0.001	0.639	0.17	0.7148	0.001	0.7038	0.011	0.6514	0.004	0.6551	0.021	0.6756	0.071
27	0.8255	0.001	0.8117	0.001	0.8194	0.001	0.6734	0.015	0.6763	0.027	0.7038	0.01	0.6994	0.001	0.6478	0.124	0.6756	0.08
28	0.8209	0.003	0.8223	0.001	0.8194	0.001	0.6613	0.011	0.6776	0.001	0.7038	0.004	0.6712	0.019	0.6526	0.072	0.6756	0.082
29	0.8394	0.001	0.8001	0.001	0.8194	0.001	0.7078	0.002	0.6497	0.275	0.7038	0.011	0.7087	0.002	0.6392	0.019	0.6756	0.058
30	0.8197	0.001	0.7969	0.001	0.8194	0.001	0.6752	0.006	0.7104	0.001	0.7038	0.008	0.6833	0.009	0.6534	0.006	0.6756	0.071
31	0.8116	0.001	0.7916	0.001	0.8194	0.001	0.6602	0.021	0.6797	0.013	0.7038	0.01	0.6869	0.001	0.6957	0.001	0.6756	0.055
32	0.8214	0.001	0.8498	0.001	0.8194	0.001	0.6772	0.007	0.6887	0.013	0.7038	0.009	0.6545	0.032	0.6769	0.003	0.6756	0.064
33	0.8285	0.001	0.8175	0.001	0.8194	0.002	0.6634	0.125	0.6522	0.029	0.7038	0.006	0.6923	0.007	0.6722	0.028	0.6756	0.082
34	0.8428	0.001	0.8205	0.001	0.8194	0.001	0.6841	0.015	0.6591	0.065	0.7038	0.01	0.6771	0.026	0.6605	0.013	0.6756	0.072
35	0.8102	0.001	0.8215	0.001	0.8194	0.001	0.6856	0.105	0.6284	0.204	0.7038	0.006	0.6885	0.077	0.6549	0.032	0.6756	0.073
36	0.8418	0.001	0.8274	0.001	0.8194	0.002	0.6709	0.054	0.6618	0.029	0.7038	0.015	0.6519	0.014	0.6754	0.094	0.6756	0.078
37	0.8229	0.001	0.8149	0.001	0.8194	0.002	0.6501	0.021	0.6541	0.015	0.7038	0.005	0.681	0.006	0.6539	0.015	0.6756	0.076
38	0.8207	0.001	0.8208	0.001	0.8194	0.003	0.6967	0.007	0.6729	0.116	0.7038	0.008	0.6774	0.016	0.6789	0.01	0.6756	0.06
39	0.8352	0.001	0.8055	0.001	0.8194	0.001	0.6602	0.118	0.6709	0.003	0.7038	0.011	0.6786	0.004	0.6898	0.001	0.6756	0.072
40	0.8273	0.001	0.8176	0.001	0.8194	0.003	0.6493	0.052	0.6551	0.174	0.7038	0.015	0.6577	0.174	0.6805	0.007	0.6756	0.063
41	0.8275	0.001	0.8027	0.001	0.8194	0.001	0.6887	0.019	0.6976	0.001	0.7038	0.011	0.6768	0.004	0.6752	0.013	0.6756	0.064
42	0.8257	0.001	0.7999	0.001	0.8194	0.001	0.6835	0.012	0.6604	0.002	0.7038	0.011	0.6556	0.029	0.6787	0.019	0.6756	0.067
43	0.8173	0.001	0.7996	0.001	0.8194	0.001	0.7084	0.001	0.672	0.021	0.7038	0.007	0.6301	0.263	0.6652	0.022	0.6756	0.064
44	0.8148	0.001	0.7918	0.003	0.8194	0.003	0.6835	0.117	0.6761	0.001	0.7038	0.006	0.6561	0.079	0.6989	0.001	0.6756	0.059
45	0.8165	0.001	0.8187	0.001	0.8194	0.001	0.6721	0.008	0.6452	0.171	0.7038	0.011	0.694	0.002	0.6805	0.001	0.6756	0.064
46	0.8087	0.045	0.8083	0.001	0.8194	0.002	0.6728	0.013	0.6562	0.17	0.7038	0.005	0.6447	0.138	0.6871	0.001	0.6756	0.062
47	0.8275	0.001	0.7981	0.001	0.8194	0.003	0.6299	0.751	0.6688	0.009	0.7038	0.005	0.7224	0.001	0.6528	0.271	0.6756	0.067
48	0.8449	0.001	0.8316	0.001	0.8194	0.002	0.7119	0.003	0.6905	0.014	0.7038	0.011	0.6644	0.011	0.6571	0.014	0.6756	0.071
49	0.8327	0.001	0.7812	0.001	0.8194	0.001	0.6828	0.049	0.6678	0.11	0.7038	0.008	0.6446	0.275	0.6716	0.002	0.6756	0.066
50	0.8349	0.001	0.8008	0.001	0.8194	0.001	0.6819	0.029	0.6587	0.022	0.7038	0.008	0.6997	0.004	0.6803	0.002	0.6756	0.066
51	0.8234	0.001	0.831	0.001	0.8194	0.002	0.6849	0.033	0.6625	0.231	0.7038	0.005	0.6495	0.103	0.6792	0.01	0.6756	0.06
52	0.7929	0.001	0.8027	0.001	0.8194	0.002	0.7016	0.002	0.6763	0.009	0.7038	0.001	0.6988	0.001	0.6757	0.001	0.6756	0.08
53	0.8207	0.001	0.8083	0.001	0.8194	0.001	0.6907	0.001	0.6645	0.001	0.7038	0.008	0.6718	0.009	0.6842	0.01	0.6756	0.062
54	0.8123	0.001	0.8185	0.001	0.8194	0.002	0.6443	0.183	0.6765	0.027	0.7038	0.01	0.6781	0.016	0.663	0.006	0.6756	0.059
55	0.8332	0.001	0.7961	0.001	0.8194	0.003	0.7189	0.001	0.6421	0.3	0.7038	0.007	0.6344	0.101	0.6495	0.068	0.6756	0.057
56	0.8356	0.001	0.7923	0.001	0.8194	0.002	0.6653	0.122	0.6725	0.03	0.7038	0.009	0.6828	0.002	0.6351	0.033	0.6756	0.062
57	0.8221	0.001	0.8151	0.001	0.8194	0.002	0.6882	0.044	0.6645	0.081	0.7038	0.01	0.6688	0.01	0.6561	0.006	0.6756	0.067
58	0.8175	0.001	0.8036	0.001	0.8194	0.002	0.6803	0.037	0.6838	0.002	0.7038	0.012	0.6411	0.018	0.6239	0.148	0.6756	0.06
59	0.8305	0.001	0.7883	0.001	0.8194	0.003	0.6681	0.136	0.6649	0.014	0.7038	0.007	0.6646	0.015	0.6288	0.253	0.6756	0.061
60	0.8171	0.002	0.8336	0.001	0.8194	0.001	0.6758	0.002	0.6669	0.004	0.7038	0.01	0.6664	0.006	0.6562	0.006	0.6756	0.068
61	0.8133	0.001	0.8173	0.001	0.8194	0.001	0.6699	0.006	0.6894	0.002	0.7038	0.012	0.6998	0.001	0.6492	0.032	0.6756	0.082
62	0.8227	0.001	0.822	0.001	0.8194	0.001	0.6915	0.018	0.6801	0.002	0.7038	0.014	0.6809	0.004	0.6618	0.012	0.6756	0.063
63	0.8328	0.001	0.8254	0.001	0.8194	0.003	0.7082	0.001	0.6689	0.122	0.7038	0.009	0.687	0.009	0.6593	0.031	0.6756	0.061
64	0.8399	0.001	0.8414	0.001	0.8194	0.004	0.6787	0.006	0.6814	0.002	0.7038	0.005	0.6445	0.286	0.6339	0.081	0.6756	0.069
65	0.8471	0.001	0.8284	0.001	0.8194	0.003	0.6885	0.005	0.6584	0.048	0.7038	0.006	0.6598	0.081	0.6328	0.02	0.6756	0.066
66	0.8205	0.001	0.7919	0.003	0.8194	0.001	0.6395	0.534	0.6884	0.052	0.7038	0.008	0.6443	0.027	0.6831	0.003	0.6756	0.073
67	0.8216	0.001	0.8057	0.001	0.8194	0.001	0.6356	0.45	0.6897	0.007	0.7038	0.006	0.6684	0.025	0.6893	0.001	0.6756	0.077
68	0.8411	0.001	0.8197	0.001	0.8194	0.002	0.6712	0.135	0.6591	0.045	0.7038	0.011	0.6957	0.001	0.6447	0.026	0.6756	0.068
69	0.8154	0.001	0.8001	0.001	0.8194	0.001	0.6976	0.004	0.6574	0.036	0.7038	0.007	0.6062	0.957	0.6602	0.013	0.6756	0.07
70	0.8249	0.001	0.7993	0.001	0.8194	0.002	0.6761	0.015	0.6681	0.011	0.7038	0.007	0.6696	0.032	0.6466	0.025	0.6756	0.067
71	0.8387	0.001	0.8014	0.001	0.8194	0.002	0.6679	0.135	0.6715	0.01	0.7038	0.015	0.6863	0.029	0.687	0.001	0.6756	0.068
72	0.8333	0.001	0.8003	0.001	0.8194	0.001	0.6641	0.018	0.6693	0.034	0.7038	0.008	0.6933	0.011	0.6117	0.133	0.6756	0.076
73	0.8328	0.001	0.7998	0.001	0.8194	0.002	0.6979	0.002	0.7117	0.001	0.7038	0.01	0.675	0.03	0.6659	0.002	0.6756	0.07
74	0.8336	0.001	0.8219	0.001	0.8194	0.005	0.7026	0.001	0.6672	0.009	0.7038	0.008	0.6355	0.143	0.661	0.004	0.6756	0.07
75	0.8336	0.001	0.7952	0.001	0.8194	0.003	0.6746	0.102	0.671	0.004	0.7038	0.012	0.655	0.09	0.6452	0.117	0.6756	0.056
76	0.8412	0.001	0.8018	0.001	0.8194	0.003	0.6563	0.026	0.6814	0.001	0.7038	0.011	0.6898	0.002	0.665	0.009	0.6756	0.062
77	0.8455	0.001	0.8003	0.001	0.8194	0.001	0.6615	0.043	0.6598	0.01	0.7038	0.008	0.6261	0.055	0.6855	0.005	0.6756	0.069
78	0.8231	0.001	0.813	0.001	0.8194	0.002	0.6722	0.215	0.7033	0.001	0.7038	0.007	0.6977	0.017	0.6633	0.027	0.6756	0.077
79	0.821	0.001	0.796	0.001	0.8194	0.001	0.7228	0.001	0.6559	0.114	0.7038	0.009	0.6251	0.364	0.6874	0.03	0.6756	0.067
80	0.826	0.001	0.7863	0.001	0.8194	0.001	0.6687	0.116	0.6853	0.003	0.7038	0.012	0.6893	0.007	0.6777	0.026	0.6756	0.089
81	0.8338	0.001	0.8301	0.001	0.8194	0.002	0.6805	0.022	0.6965	0.011	0.7038	0.013	0.6644	0.049	0.6443	0.085	0.6756	0.054
82	0.8296	0.001	0.8372	0.001	0.8194	0.002	0.6699	0.02	0.6498	0.093	0.7038	0.007	0.6543	0.099	0.6374	0.073	0.6756	0.058
83	0.8157	0.001	0.8024	0.001	0.8194	0.001	0.6799	0.008	0.6693	0.013	0.7038	0.009	0.6738	0.014	0.6709	0.006	0.6756	0.064
84	0.8096	0.001	0.8035	0.001	0.8194	0.001	0.6669	0.031	0.6685	0.003	0.7038	0.007	0.6568	0.004	0.6675	0.006	0.6756	0.066
85	0.8338	0.001	0.8037	0.001	0.8194	0.002	0.6806	0.008	0.676	0.008	0.7038	0.007	0.6663	0.09	0.6529	0.036	0.6756	0.065
86	0.8021	0.001	0.8196	0.001	0.8194	0.004	0.6815	0.104	0.6598	0.025	0.7038	0.011	0.6544	0.006	0.6522	0.203	0.6756	0.073
87	0.8181	0.001	0.8315	0.001	0.8194	0.003	0.6477	0.057	0.6494	0.013	0.7038	0.009	0.6573	0.033	0.6891	0.002	0.6756	0.066
88	0.8435	0.001	0.7986	0.001	0.8194	0.002	0.6398	0.105	0.7011	0.001	0.7038	0.01	0.6628	0.019	0.6656	0.025	0.6756	0.061
89	0.8065	0.004	0.8349	0.001	0.8194	0.001	0.6978	0.003	0.6688	0.034	0.7038	0.01	0.6806	0.002	0.669	0.025	0.6756	0.056
90	0.8085	0.001	0.8158	0.001	0.8194	0.001	0.7064	0.001	0.6661	0.257	0.7038	0.016	0.6816	0.002	0.6718	0.002	0.6756	0.072
91	0.8111	0.002	0.7905	0.002	0.8194	0.002	0.6782	0.012	0.6747	0.002	0.7038	0.012	0.6504	0.052	0.6565	0.109	0.6756	0.058
92	0.818	0.001	0.8084	0.001	0.8194	0.003	0.688	0.115	0.662	0.006	0.7038	0.009	0.6656	0.023	0.6497	0.047	0.6756	0.092
93	0.8326	0.001	0.7977	0.001	0.8194	0.002	0.6491	0.162	0.7267	0.001	0.7038	0.01	0.6463	0.053	0.6636	0.01	0.6756	0.072
94	0.8446	0.001	0.8415	0.001	0.8194	0.002	0.6617	0.005	0.6572	0.363	0.7038	0.008	0.6745	0.009	0.6948	0.001	0.6756	0.054
95	0.794	0.001	0.824	0.001	0.8194	0.001	0.6604	0.042	0.6977	0.002	0.7038	0.006	0.6369	0.294	0.6519	0.114	0.6756	0.07
96	0.8428	0.001	0.8052	0.001	0.8194	0.001	0.6853	0.197	0.6425	0.02	0.7038	0.008	0.6722	0.01	0.6963	0.003	0.6756	0.063
97	0.8227	0.001	0.8105	0.001	0.8194	0.001	0.6842	0.004	0.6589	0.011	0.7038	0.009	0.6499	0.159	0.6269	0.029	0.6756	0.062
98	0.8263	0.001	0.7982	0.001	0.8194	0.004	0.7056	0.001	0.6469	0.102	0.7038	0.008	0.672	0.016	0.6713	0.018	0.6756	0.072
99	0.8223	0.001	0.8046	0.001	0.8194	0.002	0.6715	0.005	0.6802	0.016	0.7038	0.008	0.6828	0.04	0.6612	0.044	0.6756	0.058
100	0.8424	0.001	0.8051	0.001	0.8194	0.002	0.6778	0.015	0.6783	0.021	0.7038	0.01	0.6472	0.181	0.6544	0.033	0.6756	0.08
101	0.8364	0.001	0.8066	0.001	0.8194	0.004	0.6871	0.028	0.6498	0.072	0.7038	0.008	0.6787	0.002	0.6505	0.006	0.6756	0.084
102	0.845	0.001	0.8072	0.001	0.8194	0.005	0.7205	0.001	0.6526	0.164	0.7038	0.009	0.6798	0.01	0.675	0.006	0.6756	0.066
103	0.8322	0.001	0.819	0.001	0.8194	0.001	0.6761	0.005	0.6786	0.01	0.7038	0.006	0.6283	0.202	0.6727	0.018	0.6756	0.078
104	0.8201	0.004	0.8048	0.001	0.8194	0.002	0.6672	0.101	0.6867	0.004	0.7038	0.009	0.6762	0.086	0.6734	0.008	0.6756	0.06
105	0.8275	0.001	0.8068	0.001	0.8194	0.001	0.7046	0.017	0.6615	0.003	0.7038	0.007	0.6605	0.004	0.6596	0.025	0.6756	0.074
106	0.818	0.001	0.8304	0.001	0.8194	0.001	0.7131	0.001	0.6802	0.002	0.7038	0.012	0.6568	0.053	0.6363	0.02	0.6756	0.048
107	0.8086	0.001	0.8165	0.001	0.8194	0.001	0.6652	0.045	0.6571	0.01	0.7038	0.005	0.6534	0.141	0.6835	0.001	0.6756	0.056
108	0.8296	0.001	0.797	0.002	0.8194	0.001	0.6631	0.035	0.6479	0.176	0.7038	0.006	0.7015	0.002	0.666	0.001	0.6756	0.06
109	0.8309	0.001	0.8317	0.001	0.8194	0.003	0.6804	0.001	0.6525	0.025	0.7038	0.009	0.6862	0.004	0.6749	0.006	0.6756	0.076
110	0.7958	0.001	0.8016	0.001	0.8194	0.001	0.6829	0.001	0.6959	0.001	0.7038	0.013	0.6748	0.022	0.6737	0.001	0.6756	0.057
111	0.8088	0.001	0.8152	0.001	0.8194	0.002	0.7019	0.001	0.6671	0.001	0.7038	0.008	0.6219	0.483	0.6483	0.012	0.6756	0.068
112	0.8339	0.001	0.7996	0.001	0.8194	0.001	0.6746	0.213	0.7082	0.001	0.7038	0.008	0.6242	0.451	0.6936	0.001	0.6756	0.063
113	0.8209	0.001	0.8299	0.001	0.8194	0.003	0.6821	0.003	0.6907	0.001	0.7038	0.009	0.6495	0.122	0.6848	0.005	0.6756	0.062
114	0.8344	0.001	0.8358	0.001	0.8194	0.002	0.7142	0.001	0.6837	0.004	0.7038	0.01	0.6774	0.033	0.6571	0.004	0.6756	0.072
115	0.8126	0.001	0.8237	0.001	0.8194	0.001	0.6875	0.006	0.7021	0.002	0.7038	0.005	0.6663	0.005	0.6623	0.002	0.6756	0.07
116	0.8292	0.001	0.7896	0.001	0.8194	0.004	0.6888	0.007	0.6725	0.004	0.7038	0.006	0.6596	0.011	0.6592	0.018	0.6756	0.062
117	0.8235	0.001	0.8104	0.001	0.8194	0.002	0.6986	0.001	0.6812	0.005	0.7038	0.009	0.6693	0.066	0.653	0.04	0.6756	0.063
118	0.8122	0.001	0.8124	0.001	0.8194	0.001	0.7309	0.001	0.662	0.003	0.7038	0.01	0.6618	0.075	0.6438	0.057	0.6756	0.075
119	0.8161	0.001	0.8013	0.001	0.8194	0.001	0.6803	0.003	0.6538	0.034	0.7038	0.01	0.6743	0.003	0.6894	0.002	0.6756	0.069
120	0.8426	0.001	0.8168	0.001	0.8194	0.001	0.6661	0.002	0.68	0.001	0.7038	0.006	0.6763	0.005	0.6575	0.077	0.6756	0.07
121	0.8316	0.001	0.8226	0.001	0.8194	0.002	0.6701	0.004	0.69	0.002	0.7038	0.011	0.6683	0.019	0.6625	0.009	0.6756	0.076
122	0.8286	0.001	0.8385	0.001	0.8194	0.002	0.6714	0.214	0.6676	0.084	0.7038	0.008	0.7136	0.001	0.6703	0.009	0.6756	0.062
123	0.8192	0.001	0.8134	0.001	0.8194	0.002	0.6902	0.138	0.6811	0.001	0.7038	0.011	0.6799	0.01	0.6858	0.001	0.6756	0.059
124	0.8377	0.001	0.797	0.001	0.8194	0.001	0.6962	0.004	0.6671	0.041	0.7038	0.015	0.6828	0.021	0.6587	0.038	0.6756	0.081
125	0.8044	0.001	0.8163	0.001	0.8194	0.001	0.6826	0.005	0.6598	0.006	0.7038	0.013	0.6761	0.02	0.6597	0.006	0.6756	0.077
126	0.8335	0.001	0.8125	0.001	0.8194	0.002	0.6843	0.002	0.6627	0.075	0.7038	0.012	0.6507	0.04	0.6674	0.022	0.6756	0.074
127	0.8406	0.001	0.8246	0.001	0.8194	0.003	0.6848	0.013	0.6888	0.001	0.7038	0.007	0.6901	0.002	0.6701	0.026	0.6756	0.071
128	0.8201	0.001	0.7919	0.001	0.8194	0.001	0.6755	0.049	0.658	0.028	0.7038	0.011	0.6549	0.07	0.6465	0.007	0.6756	0.069
129	0.8268	0.001	0.8197	0.001	0.8194	0.003	0.6925	0.001	0.661	0.08	0.7038	0.008	0.6949	0.006	0.7145	0.001	0.6756	0.061
130	0.83	0.001	0.8066	0.001	0.8194	0.002	0.662	0.048	0.6811	0.002	0.7038	0.009	0.6472	0.084	0.681	0.003	0.6756	0.072
131	0.8218	0.001	0.8063	0.001	0.8194	0.001	0.6764	0.013	0.6825	0.002	0.7038	0.006	0.6934	0.003	0.6348	0.093	0.6756	0.07
132	0.8402	0.001	0.8153	0.001	0.8194	0.003	0.6851	0.001	0.7123	0.001	0.7038	0.007	0.6869	0.008	0.6724	0.006	0.6756	0.066
133	0.8073	0.001	0.7959	0.001	0.8194	0.001	0.6652	0.003	0.6778	0.076	0.7038	0.007	0.6742	0.009	0.6288	0.089	0.6756	0.067
134	0.8713	0.001	0.8057	0.001	0.8194	0.002	0.6981	0.001	0.6653	0.079	0.7038	0.01	0.6362	0.321	0.6419	0.017	0.6756	0.064
135	0.8362	0.001	0.8135	0.001	0.8194	0.002	0.6903	0.048	0.6838	0.007	0.7038	0.008	0.6794	0.016	0.67	0.031	0.6756	0.062
136	0.819	0.001	0.8317	0.001	0.8194	0.002	0.6742	0.002	0.6753	0.006	0.7038	0.009	0.6778	0.006	0.6923	0.001	0.6756	0.062
137	0.8441	0.001	0.8048	0.001	0.8194	0.002	0.6732	0.076	0.679	0.004	0.7038	0.011	0.6777	0.003	0.6676	0.005	0.6756	0.064
138	0.84	0.001	0.7923	0.001	0.8194	0.001	0.6712	0.023	0.6544	0.447	0.7038	0.013	0.7048	0.001	0.666	0.002	0.6756	0.067
139	0.7951	0.003	0.8385	0.001	0.8194	0.001	0.6675	0.019	0.6863	0.002	0.7038	0.017	0.6708	0.003	0.696	0.007	0.6756	0.081
140	0.8376	0.001	0.8121	0.001	0.8194	0.002	0.6756	0.009	0.6657	0.157	0.7038	0.012	0.7002	0.002	0.6662	0.011	0.6756	0.072
141	0.8414	0.001	0.8505	0.001	0.8194	0.002	0.6968	0.003	0.6987	0.001	0.7038	0.008	0.6851	0.023	0.6436	0.013	0.6756	0.061
142	0.8223	0.001	0.8162	0.001	0.8194	0.002	0.6731	0.266	0.6519	0.452	0.7038	0.009	0.6994	0.001	0.6671	0.005	0.6756	0.063
143	0.8394	0.001	0.8326	0.001	0.8194	0.001	0.6887	0.04	0.666	0.021	0.7038	0.009	0.6566	0.014	0.6396	0.115	0.6756	0.067
144	0.8074	0.001	0.8265	0.001	0.8194	0.002	0.6733	0.024	0.6798	0.002	0.7038	0.009	0.7226	0.001	0.6523	0.014	0.6756	0.067
145	0.842	0.001	0.8254	0.001	0.8194	0.003	0.7056	0.003	0.6905	0.002	0.7038	0.003	0.6559	0.097	0.6615	0.002	0.6756	0.075
146	0.8226	0.001	0.8363	0.001	0.8194	0.001	0.7388	0.001	0.6691	0.006	0.7038	0.003	0.6812	0.002	0.628	0.222	0.6756	0.079
147	0.8207	0.001	0.8316	0.001	0.8194	0.003	0.6806	0.008	0.675	0.015	0.7038	0.009	0.6328	0.063	0.6599	0.01	0.6756	0.079
148	0.8106	0.002	0.7962	0.001	0.8194	0.002	0.6564	0.087	0.6772	0.03	0.7038	0.006	0.6846	0.006	0.6452	0.029	0.6756	0.063
149	0.8159	0.001	0.8429	0.001	0.8194	0.003	0.6891	0.14	0.6561	0.012	0.7038	0.006	0.6488	0.008	0.6827	0.011	0.6756	0.066
150	0.7915	0.001	0.8193	0.001	0.8194	0.003	0.7065	0.001	0.6862	0.001	0.7038	0.007	0.706	0.001	0.7003	0.001	0.6756	0.068
151	0.8386	0.001	0.8123	0.002	0.8194	0.002	0.6882	0.015	0.6694	0.01	0.7038	0.012	0.6325	0.281	0.6528	0.04	0.6756	0.071
152	0.825	0.001	0.8152	0.001	0.8194	0.001	0.6841	0.003	0.7109	0.001	0.7038	0.01	0.7067	0.001	0.6872	0.006	0.6756	0.07
153	0.8378	0.001	0.808	0.001	0.8194	0.001	0.6942	0.002	0.6686	0.043	0.7038	0.008	0.7053	0.001	0.6608	0.015	0.6756	0.053
154	0.8323	0.001	0.8269	0.001	0.8194	0.001	0.6542	0.023	0.6997	0.001	0.7038	0.007	0.676	0.01	0.6327	0.025	0.6756	0.056
155	0.8169	0.001	0.8298	0.001	0.8194	0.002	0.6846	0.003	0.6585	0.006	0.7038	0.009	0.6639	0.114	0.6719	0.018	0.6756	0.061
156	0.8225	0.001	0.8253	0.001	0.8194	0.002	0.665	0.026	0.6578	0.014	0.7038	0.007	0.6552	0.411	0.6643	0.024	0.6756	0.068
157	0.8331	0.001	0.8353	0.001	0.8194	0.002	0.6726	0.04	0.6657	0.026	0.7038	0.011	0.6841	0.001	0.6753	0.008	0.6756	0.061
158	0.814	0.001	0.8273	0.001	0.8194	0.003	0.6768	0.003	0.6672	0.028	0.7038	0.011	0.7047	0.003	0.653	0.012	0.6756	0.072
159	0.8285	0.001	0.8273	0.001	0.8194	0.002	0.694	0.002	0.6558	0.052	0.7038	0.009	0.6404	0.072	0.6604	0.052	0.6756	0.068
160	0.7962	0.002	0.8172	0.001	0.8194	0.002	0.7038	0.004	0.6665	0.011	0.7038	0.011	0.6606	0.043	0.6543	0.018	0.6756	0.064
161	0.8098	0.001	0.8009	0.001	0.8194	0.001	0.6516	0.113	0.6772	0.004	0.7038	0.011	0.6791	0.004	0.6584	0.008	0.6756	0.075
162	0.8569	0.001	0.8268	0.001	0.8194	0.002	0.6887	0.003	0.6774	0.018	0.7038	0.012	0.6521	0.275	0.6352	0.063	0.6756	0.071
163	0.8317	0.001	0.8338	0.001	0.8194	0.001	0.6514	0.286	0.6789	0.015	0.7038	0.009	0.6691	0.01	0.6789	0.004	0.6756	0.072
164	0.8167	0.002	0.843	0.001	0.8194	0.002	0.7005	0.002	0.674	0.005	0.7038	0.009	0.6403	0.192	0.6694	0.015	0.6756	0.076
165	0.8153	0.001	0.8081	0.001	0.8194	0.002	0.6941	0.002	0.6446	0.009	0.7038	0.01	0.6938	0.001	0.6502	0.024	0.6756	0.067
166	0.8324	0.001	0.824	0.001	0.8194	0.002	0.6966	0.016	0.6545	0.032	0.7038	0.004	0.6567	0.155	0.6532	0.036	0.6756	0.078
167	0.8162	0.001	0.7947	0.001	0.8194	0.002	0.7187	0.001	0.646	0.146	0.7038	0.007	0.668	0.275	0.6841	0.007	0.6756	0.078
168	0.8558	0.001	0.8147	0.001	0.8194	0.001	0.7202	0.003	0.6722	0.009	0.7038	0.012	0.6681	0.025	0.6491	0.02	0.6756	0.065
169	0.8106	0.001	0.8021	0.001	0.8194	0.001	0.675	0.007	0.6482	0.091	0.7038	0.006	0.7255	0.001	0.673	0.003	0.6756	0.062
170	0.825	0.001	0.8123	0.001	0.8194	0.001	0.7015	0.003	0.6826	0.003	0.7038	0.007	0.6813	0.003	0.6573	0.003	0.6756	0.058
171	0.8491	0.001	0.7981	0.001	0.8194	0.002	0.6938	0.003	0.6321	0.504	0.7038	0.011	0.6604	0.058	0.6915	0.001	0.6756	0.08
172	0.8293	0.001	0.8222	0.001	0.8194	0.002	0.6913	0.002	0.6622	0.026	0.7038	0.011	0.7032	0.003	0.6612	0.022	0.6756	0.065
173	0.8265	0.001	0.821	0.001	0.8194	0.001	0.6905	0.001	0.6889	0.002	0.7038	0.005	0.6401	0.545	0.6241	0.075	0.6756	0.067
174	0.8046	0.001	0.8198	0.001	0.8194	0.002	0.6636	0.021	0.6941	0.001	0.7038	0.009	0.6908	0.009	0.6467	0.054	0.6756	0.063
175	0.8178	0.001	0.8275	0.001	0.8194	0.002	0.6684	0.042	0.662	0.008	0.7038	0.006	0.6873	0.004	0.6955	0.004	0.6756	0.075
176	0.8153	0.001	0.7966	0.001	0.8194	0.001	0.6944	0.006	0.6611	0.021	0.7038	0.006	0.717	0.001	0.6632	0.01	0.6756	0.056
177	0.8327	0.001	0.8251	0.001	0.8194	0.003	0.7081	0.058	0.6485	0.148	0.7038	0.01	0.6384	0.088	0.6494	0.192	0.6756	0.067
178	0.8065	0.002	0.8109	0.001	0.8194	0.002	0.6998	0.001	0.6771	0.004	0.7038	0.009	0.6832	0.007	0.6524	0.01	0.6756	0.074
179	0.8158	0.001	0.8162	0.001	0.8194	0.002	0.6878	0.001	0.6617	0.023	0.7038	0.013	0.642	0.105	0.6723	0.004	0.6756	0.067
180	0.8228	0.001	0.794	0.001	0.8194	0.003	0.6843	0.008	0.6715	0.011	0.7038	0.008	0.6569	0.148	0.6969	0.002	0.6756	0.072
181	0.8319	0.001	0.7962	0.001	0.8194	0.002	0.6588	0.009	0.6736	0.013	0.7038	0.005	0.6043	0.251	0.6494	0.005	0.6756	0.08
182	0.812	0.001	0.8125	0.001	0.8194	0.002	0.6624	0.357	0.6331	0.267	0.7038	0.005	0.6878	0.004	0.6756	0.021	0.6756	0.08
183	0.8349	0.001	0.7798	0.001	0.8194	0.004	0.6785	0.007	0.6814	0.001	0.7038	0.013	0.645	0.035	0.6677	0.009	0.6756	0.071
184	0.8127	0.001	0.7894	0.001	0.8194	0.001	0.6477	0.391	0.6624	0.005	0.7038	0.012	0.6674	0.02	0.6412	0.216	0.6756	0.065
185	0.8411	0.001	0.8074	0.001	0.8194	0.001	0.6736	0.112	0.659	0.177	0.7038	0.009	0.6551	0.093	0.6927	0.002	0.6756	0.056
186	0.8432	0.001	0.7927	0.001	0.8194	0.001	0.6638	0.134	0.6718	0.012	0.7038	0.007	0.6819	0.031	0.6833	0.006	0.6756	0.063
187	0.8156	0.001	0.8209	0.001	0.8194	0.002	0.703	0.001	0.6691	0.016	0.7038	0.009	0.6748	0.026	0.6224	0.309	0.6756	0.065
188	0.8128	0.006	0.8117	0.001	0.8194	0.004	0.7164	0.011	0.6542	0.003	0.7038	0.011	0.6538	0.535	0.6245	0.208	0.6756	0.061
189	0.8362	0.001	0.795	0.014	0.8194	0.003	0.6555	0.015	0.657	0.028	0.7038	0.009	0.7015	0.006	0.6956	0.001	0.6756	0.08
190	0.8248	0.001	0.8239	0.001	0.8194	0.001	0.6799	0.018	0.6626	0.001	0.7038	0.012	0.6705	0.001	0.6544	0.145	0.6756	0.066
191	0.8248	0.001	0.8068	0.001	0.8194	0.002	0.7086	0.001	0.6897	0.002	0.7038	0.003	0.6926	0.003	0.6765	0.003	0.6756	0.064
192	0.8041	0.001	0.8369	0.001	0.8194	0.002	0.6864	0.116	0.697	0.009	0.7038	0.008	0.661	0.201	0.6762	0.003	0.6756	0.067
193	0.7943	0.006	0.8244	0.001	0.8194	0.003	0.6666	0.03	0.6777	0.016	0.7038	0.016	0.6464	0.078	0.6262	0.08	0.6756	0.06
194	0.8522	0.001	0.8145	0.001	0.8194	0.002	0.6619	0.012	0.6658	0.048	0.7038	0.006	0.6937	0.001	0.6384	0.1	0.6756	0.059
195	0.8176	0.001	0.8061	0.001	0.8194	0.001	0.6584	0.254	0.6727	0.056	0.7038	0.011	0.6758	0.003	0.6468	0.07	0.6756	0.054
196	0.8056	0.001	0.8073	0.001	0.8194	0.002	0.6911	0.055	0.6383	0.496	0.7038	0.011	0.6947	0.003	0.6835	0.006	0.6756	0.07
197	0.8213	0.001	0.8213	0.001	0.8194	0.002	0.6736	0.016	0.6811	0.006	0.7038	0.008	0.6645	0.041	0.6841	0.002	0.6756	0.073
198	0.8144	0.006	0.8226	0.001	0.8194	0.002	0.6847	0.003	0.691	0.002	0.7038	0.007	0.7083	0.001	0.6619	0.008	0.6756	0.077
199	0.8405	0.001	0.8149	0.001	0.8194	0.003	0.6773	0.007	0.6625	0.032	0.7038	0.013	0.6962	0.029	0.6279	0.294	0.6756	0.072
200	0.8445	0.001	0.8307	0.001	0.8194	0.002	0.693	0.027	0.6779	0.009	0.7038	0.012	0.6915	0.004	0.6743	0.001	0.6756	0.063
201	0.8268	0.001	0.8404	0.001	0.8194	0.001	0.6766	0.006	0.6786	0.003	0.7038	0.013	0.6629	0.142	0.6533	0.035	0.6756	0.061
202	0.8323	0.001	0.7866	0.002	0.8194	0.002	0.669	0.002	0.6647	0.047	0.7038	0.012	0.7221	0.001	0.6467	0.005	0.6756	0.069
203	0.8379	0.001	0.7955	0.001	0.8194	0.002	0.6951	0.001	0.6534	0.15	0.7038	0.009	0.6897	0.003	0.6336	0.05	0.6756	0.063
204	0.8384	0.001	0.8295	0.001	0.8194	0.001	0.6817	0.051	0.6453	0.044	0.7038	0.008	0.6656	0.066	0.6387	0.071	0.6756	0.064
205	0.8242	0.001	0.8059	0.001	0.8194	0.001	0.6726	0.005	0.6722	0.003	0.7038	0.006	0.7216	0.001	0.6353	0.031	0.6756	0.058
206	0.8252	0.001	0.7954	0.001	0.8194	0.002	0.6864	0.002	0.7035	0.001	0.7038	0.009	0.6109	0.594	0.6706	0.037	0.6756	0.061
207	0.824	0.001	0.819	0.001	0.8194	0.003	0.7049	0.008	0.692	0.001	0.7038	0.01	0.6424	0.121	0.6455	0.103	0.6756	0.071
208	0.8131	0.001	0.7954	0.001	0.8194	0.001	0.6856	0.006	0.6795	0.019	0.7038	0.008	0.6732	0.081	0.656	0.08	0.6756	0.077
209	0.8066	0.007	0.8027	0.001	0.8194	0.001	0.733	0.001	0.6988	0.002	0.7038	0.008	0.6346	0.409	0.6603	0.019	0.6756	0.064
210	0.8315	0.001	0.8175	0.001	0.8194	0.001	0.6957	0.005	0.6655	0.004	0.7038	0.009	0.6865	0.004	0.6442	0.031	0.6756	0.069
211	0.8305	0.001	0.8135	0.001	0.8194	0.002	0.6789	0.048	0.6908	0.005	0.7038	0.008	0.6627	0.007	0.6747	0.013	0.6756	0.077
212	0.8393	0.001	0.8282	0.001	0.8194	0.002	0.6955	0.001	0.668	0.006	0.7038	0.009	0.6779	0.001	0.6374	0.046	0.6756	0.064
213	0.8192	0.001	0.8356	0.001	0.8194	0.001	0.705	0.002	0.691	0.001	0.7038	0.008	0.7059	0.001	0.673	0.01	0.6756	0.062
214	0.8229	0.001	0.8306	0.001	0.8194	0.002	0.7094	0.008	0.6537	0.038	0.7038	0.013	0.6216	0.723	0.6599	0.038	0.6756	0.073
215	0.8285	0.001	0.8441	0.001	0.8194	0.003	0.709	0.002	0.6725	0.034	0.7038	0.009	0.6737	0.019	0.6566	0.041	0.6756	0.053
216	0.824	0.004	0.816	0.001	0.8194	0.001	0.663	0.041	0.6869	0.002	0.7038	0.005	0.645	0.033	0.6621	0.039	0.6756	0.074
217	0.8392	0.001	0.8371	0.001	0.8194	0.002	0.6862	0.004	0.6814	0.001	0.7038	0.011	0.7118	0.001	0.6776	0.007	0.6756	0.066
218	0.8309	0.001	0.8291	0.001	0.8194	0.001	0.6747	0.009	0.667	0.046	0.7038	0.01	0.614	0.243	0.6267	0.087	0.6756	0.068
219	0.8239	0.001	0.7986	0.001	0.8194	0.001	0.6654	0.053	0.6664	0.121	0.7038	0.005	0.6775	0.021	0.6463	0.024	0.6756	0.061
220	0.842	0.001	0.8184	0.001	0.8194	0.001	0.6885	0.025	0.68	0.003	0.7038	0.014	0.6795	0.004	0.6628	0.008	0.6756	0.074
221	0.797	0.001	0.8211	0.001	0.8194	0.002	0.6601	0.04	0.66	0.028	0.7038	0.008	0.6862	0.152	0.655	0.228	0.6756	0.07
222	0.8347	0.001	0.8043	0.001	0.8194	0.001	0.7147	0.001	0.6615	0.023	0.7038	0.007	0.6875	0.025	0.6676	0.01	0.6756	0.05
223	0.799	0.002	0.793	0.001	0.8194	0.002	0.6633	0.03	0.6534	0.046	0.7038	0.009	0.6777	0.094	0.6788	0.001	0.6756	0.064
224	0.8275	0.001	0.8014	0.001	0.8194	0.001	0.6863	0.003	0.6844	0.001	0.7038	0.01	0.6786	0.016	0.6452	0.084	0.6756	0.064
225	0.8312	0.001	0.8114	0.001	0.8194	0.001	0.6885	0.002	0.6798	0.002	0.7038	0.009	0.6595	0.012	0.6482	0.015	0.6756	0.063
226	0.8288	0.001	0.8167	0.001	0.8194	0.003	0.6657	0.039	0.6625	0.007	0.7038	0.013	0.6896	0.005	0.6866	0.003	0.6756	0.069
227	0.8439	0.001	0.8074	0.001	0.8194	0.002	0.7112	0.001	0.6805	0.006	0.7038	0.006	0.6482	0.229	0.6743	0.013	0.6756	0.069
228	0.8163	0.003	0.7953	0.001	0.8194	0.001	0.6817	0.022	0.6692	0.115	0.7038	0.007	0.7022	0.001	0.6534	0.118	0.6756	0.074
229	0.8514	0.001	0.8096	0.001	0.8194	0.004	0.6801	0.169	0.6589	0.008	0.7038	0.009	0.6619	0.03	0.6346	0.015	0.6756	0.061
230	0.8357	0.001	0.8099	0.001	0.8194	0.002	0.6566	0.021	0.6607	0.088	0.7038	0.014	0.6788	0.118	0.6621	0.009	0.6756	0.061
231	0.8011	0.001	0.8068	0.002	0.8194	0.001	0.6888	0.03	0.6562	0.42	0.7038	0.014	0.6833	0.083	0.6854	0.003	0.6756	0.069
232	0.8106	0.002	0.8069	0.001	0.8194	0.001	0.6662	0.037	0.7028	0.001	0.7038	0.009	0.6957	0.009	0.6517	0.045	0.6756	0.063
233	0.8315	0.001	0.81	0.001	0.8194	0.002	0.6735	0.192	0.6984	0.001	0.7038	0.009	0.6571	0.082	0.67	0.028	0.6756	0.071
234	0.827	0.001	0.8146	0.001	0.8194	0.003	0.7008	0.009	0.655	0.005	0.7038	0.011	0.6507	0.153	0.6333	0.116	0.6756	0.051
235	0.837	0.001	0.8015	0.001	0.8194	0.002	0.6968	0.003	0.6891	0.001	0.7038	0.014	0.6942	0.002	0.6851	0.007	0.6756	0.065
236	0.8224	0.001	0.7833	0.001	0.8194	0.004	0.6788	0.003	0.689	0.008	0.7038	0.011	0.6929	0.002	0.6334	0.115	0.6756	0.063
237	0.815	0.001	0.7939	0.001	0.8194	0.001	0.7037	0.001	0.6783	0.009	0.7038	0.012	0.6779	0.011	0.6962	0.005	0.6756	0.066
238	0.827	0.001	0.8264	0.001	0.8194	0.001	0.683	0.011	0.6931	0.001	0.7038	0.01	0.6534	0.338	0.6236	0.326	0.6756	0.071
239	0.8486	0.001	0.8186	0.001	0.8194	0.001	0.6887	0.001	0.6422	0.444	0.7038	0.007	0.6436	0.008	0.6522	0.016	0.6756	0.067
240	0.8358	0.001	0.7666	0.001	0.8194	0.002	0.6406	0.116	0.6708	0.018	0.7038	0.009	0.6586	0.171	0.6346	0.074	0.6756	0.055
241	0.8313	0.001	0.8111	0.001	0.8194	0.002	0.6899	0.002	0.6754	0.003	0.7038	0.007	0.6618	0.002	0.6859	0.004	0.6756	0.067
242	0.8157	0.002	0.819	0.001	0.8194	0.001	0.6881	0.019	0.6677	0.005	0.7038	0.008	0.6533	0.072	0.6712	0.004	0.6756	0.058
243	0.8484	0.001	0.8079	0.001	0.8194	0.003	0.6746	0.011	0.6798	0.055	0.7038	0.012	0.6639	0.02	0.6475	0.015	0.6756	0.077
244	0.8406	0.001	0.8305	0.001	0.8194	0.002	0.6731	0.074	0.6955	0.001	0.7038	0.01	0.7174	0.001	0.6699	0.014	0.6756	0.071
245	0.8155	0.001	0.797	0.001	0.8194	0.001	0.6798	0.071	0.6614	0.014	0.7038	0.008	0.6971	0.001	0.6429	0.123	0.6756	0.081
246	0.8038	0.001	0.8099	0.001	0.8194	0.002	0.6801	0.025	0.652	0.071	0.7038	0.006	0.6887	0.002	0.6911	0.001	0.6756	0.065
247	0.8264	0.001	0.8039	0.001	0.8194	0.001	0.6704	0.019	0.6975	0.001	0.7038	0.006	0.6723	0.002	0.6901	0.001	0.6756	0.063
248	0.8297	0.001	0.8214	0.001	0.8194	0.002	0.6705	0.018	0.6488	0.183	0.7038	0.012	0.6423	0.194	0.6921	0.002	0.6756	0.055
249	0.8229	0.001	0.8181	0.001	0.8194	0.001	0.6812	0.046	0.6637	0.029	0.7038	0.008	0.6846	0.003	0.6182	0.53	0.6756	0.073
250	0.8417	0.001	0.8184	0.001	0.8194	0.003	0.6555	0.005	0.6736	0.001	0.7038	0.007	0.6577	0.007	0.6864	0.001	0.6756	0.061
251	0.823	0.001	0.8179	0.001	0.8194	0.002	0.6845	0.006	0.6683	0.018	0.7038	0.009	0.6464	0.067	0.6566	0.013	0.6756	0.059
252	0.8383	0.001	0.7871	0.001	0.8194	0.002	0.6632	0.174	0.659	0.008	0.7038	0.009	0.6481	0.111	0.6571	0.037	0.6756	0.078
253	0.8132	0.001	0.8111	0.001	0.8194	0.002	0.6939	0.009	0.6567	0.043	0.7038	0.009	0.6834	0.04	0.7032	0.003	0.6756	0.074
254	0.8138	0.002	0.8166	0.001	0.8194	0.002	0.6798	0.012	0.6694	0.01	0.7038	0.007	0.6965	0.001	0.6696	0.001	0.6756	0.064
255	0.8125	0.001	0.814	0.001	0.8194	0.002	0.7116	0.001	0.6708	0.126	0.7038	0.008	0.6587	0.033	0.6576	0.01	0.6756	0.065
256	0.8326	0.002	0.8045	0.001	0.8194	0.001	0.7019	0.001	0.6496	0.508	0.7038	0.008	0.6954	0.011	0.702	0.001	0.6756	0.075
257	0.8264	0.001	0.823	0.001	0.8194	0.001	0.6737	0.028	0.661	0.044	0.7038	0.006	0.671	0.028	0.6385	0.129	0.6756	0.073
258	0.8301	0.001	0.7848	0.001	0.8194	0.003	0.6851	0.042	0.6737	0.002	0.7038	0.009	0.6749	0.032	0.6844	0.001	0.6756	0.058
259	0.8266	0.001	0.8061	0.002	0.8194	0.001	0.6699	0.261	0.6865	0.009	0.7038	0.008	0.6755	0.009	0.6824	0.003	0.6756	0.06
260	0.8462	0.001	0.8232	0.001	0.8194	0.002	0.7103	0.001	0.6754	0.03	0.7038	0.013	0.6412	0.062	0.6814	0.009	0.6756	0.065
261	0.8385	0.001	0.8111	0.001	0.8194	0.001	0.7086	0.002	0.6555	0.075	0.7038	0.011	0.6755	0.002	0.6556	0.035	0.6756	0.066
262	0.8369	0.001	0.8251	0.001	0.8194	0.001	0.6561	0.1	0.6819	0.001	0.7038	0.012	0.6791	0.001	0.6298	0.224	0.6756	0.078
263	0.8367	0.001	0.7899	0.001	0.8194	0.001	0.7013	0.001	0.6757	0.003	0.7038	0.009	0.6432	0.215	0.6768	0.006	0.6756	0.069
264	0.8247	0.001	0.803	0.001	0.8194	0.001	0.6978	0.154	0.6818	0.002	0.7038	0.009	0.685	0.004	0.6588	0.008	0.6756	0.071
265	0.8208	0.001	0.8004	0.001	0.8194	0.001	0.6659	0.018	0.6633	0.026	0.7038	0.009	0.6565	0.015	0.6554	0.065	0.6756	0.063
266	0.8356	0.001	0.7963	0.001	0.8194	0.001	0.7082	0.001	0.6844	0.01	0.7038	0.01	0.6658	0.068	0.6852	0.004	0.6756	0.069
267	0.8398	0.001	0.8006	0.001	0.8194	0.001	0.6909	0.001	0.6665	0.072	0.7038	0.014	0.6765	0.016	0.6628	0.055	0.6756	0.071
268	0.817	0.001	0.8156	0.001	0.8194	0.001	0.662	0.018	0.6564	0.011	0.7038	0.012	0.6804	0.007	0.683	0.004	0.6756	0.061
269	0.8187	0.001	0.7904	0.004	0.8194	0.001	0.714	0.001	0.6897	0.006	0.7038	0.005	0.7179	0.001	0.6531	0.026	0.6756	0.053
270	0.8347	0.001	0.8316	0.001	0.8194	0.002	0.6983	0.072	0.6634	0.128	0.7038	0.005	0.6501	0.115	0.6438	0.011	0.6756	0.07
271	0.8282	0.001	0.8255	0.001	0.8194	0.004	0.6767	0.001	0.6594	0.021	0.7038	0.008	0.6805	0.012	0.6786	0.006	0.6756	0.061
272	0.8228	0.001	0.8251	0.001	0.8194	0.001	0.732	0.001	0.6617	0.186	0.7038	0.011	0.6954	0.006	0.6595	0.011	0.6756	0.056
273	0.8103	0.001	0.8047	0.001	0.8194	0.001	0.6838	0.014	0.6604	0.038	0.7038	0.006	0.6802	0.095	0.6625	0.005	0.6756	0.066
274	0.8171	0.001	0.8083	0.001	0.8194	0.002	0.6752	0.002	0.6616	0.014	0.7038	0.009	0.6589	0.078	0.6263	0.119	0.6756	0.084
275	0.8126	0.001	0.7926	0.001	0.8194	0.002	0.6771	0.004	0.6687	0.018	0.7038	0.009	0.6889	0.001	0.6532	0.09	0.6756	0.076
276	0.8043	0.002	0.8058	0.001	0.8194	0.002	0.7106	0.003	0.6561	0.023	0.7038	0.008	0.6408	0.213	0.6624	0.014	0.6756	0.067
277	0.8315	0.001	0.8134	0.001	0.8194	0.002	0.6794	0.045	0.6731	0.014	0.7038	0.01	0.6615	0.033	0.6766	0.01	0.6756	0.06
278	0.8315	0.001	0.8445	0.001	0.8194	0.001	0.7171	0.001	0.6661	0.019	0.7038	0.009	0.6922	0.004	0.6881	0.004	0.6756	0.059
279	0.8014	0.001	0.8123	0.001	0.8194	0.003	0.6905	0.003	0.7017	0.001	0.7038	0.009	0.6688	0.029	0.663	0.049	0.6756	0.075
280	0.8299	0.001	0.8334	0.001	0.8194	0.001	0.6833	0.097	0.6676	0.001	0.7038	0.007	0.6681	0.022	0.6811	0.022	0.6756	0.079
281	0.8321	0.001	0.8409	0.001	0.8194	0.003	0.6508	0.012	0.6641	0.022	0.7038	0.014	0.6779	0.053	0.7144	0.001	0.6756	0.065
282	0.8332	0.001	0.819	0.001	0.8194	0.001	0.6908	0.026	0.6688	0.006	0.7038	0.01	0.6947	0.002	0.6565	0.102	0.6756	0.073
283	0.7987	0.001	0.8024	0.001	0.8194	0.001	0.6805	0.001	0.662	0.046	0.7038	0.009	0.6607	0.072	0.6485	0.017	0.6756	0.071
284	0.8177	0.001	0.8227	0.001	0.8194	0.001	0.6896	0.042	0.6748	0.041	0.7038	0.004	0.7069	0.001	0.6395	0.042	0.6756	0.056
285	0.836	0.001	0.7975	0.001	0.8194	0.001	0.6585	0.177	0.6678	0.004	0.7038	0.006	0.6442	0.014	0.7102	0.002	0.6756	0.07
286	0.8289	0.001	0.8195	0.001	0.8194	0.001	0.6733	0.018	0.6363	0.191	0.7038	0.011	0.6788	0.004	0.6706	0.016	0.6756	0.061
287	0.8181	0.001	0.8122	0.001	0.8194	0.001	0.7078	0.003	0.6933	0.001	0.7038	0.011	0.6684	0.01	0.6485	0.064	0.6756	0.071
288	0.8309	0.001	0.8115	0.001	0.8194	0.002	0.6728	0.028	0.6995	0.002	0.7038	0.007	0.6619	0.195	0.6973	0.001	0.6756	0.057
289	0.8235	0.001	0.8293	0.001	0.8194	0.002	0.6715	0.024	0.653	0.305	0.7038	0.013	0.6967	0.103	0.6764	0.012	0.6756	0.073
290	0.8272	0.001	0.7981	0.001	0.8194	0.001	0.6945	0.002	0.6836	0.019	0.7038	0.007	0.6051	0.35	0.6527	0.045	0.6756	0.061
291	0.7914	0.002	0.8385	0.001	0.8194	0.001	0.7072	0.001	0.6779	0.017	0.7038	0.013	0.6809	0.003	0.6343	0.093	0.6756	0.067
292	0.8277	0.001	0.8098	0.001	0.8194	0.001	0.6832	0.002	0.6359	0.026	0.7038	0.009	0.6499	0.015	0.6752	0.001	0.6756	0.076
293	0.8224	0.001	0.8113	0.001	0.8194	0.001	0.6945	0.001	0.6633	0.085	0.7038	0.005	0.6679	0.027	0.646	0.03	0.6756	0.083
294	0.809	0.001	0.8031	0.001	0.8194	0.001	0.6788	0.007	0.6639	0.035	0.7038	0.007	0.649	0.094	0.6349	0.163	0.6756	0.064
295	0.8238	0.001	0.8242	0.001	0.8194	0.001	0.6968	0.003	0.6527	0.075	0.7038	0.017	0.6408	0.086	0.6683	0.001	0.6756	0.063
296	0.8291	0.001	0.8397	0.001	0.8194	0.001	0.6644	0.02	0.6823	0.002	0.7038	0.006	0.7227	0.001	0.6665	0.006	0.6756	0.065
297	0.804	0.001	0.7828	0.002	0.8194	0.003	0.7248	0.001	0.6674	0.03	0.7038	0.008	0.6452	0.206	0.6369	0.047	0.6756	0.065
298	0.8119	0.001	0.8164	0.001	0.8194	0.001	0.6948	0.001	0.6823	0.008	0.7038	0.012	0.652	0.012	0.7	0.001	0.6756	0.062
299	0.8322	0.001	0.8092	0.001	0.8194	0.002	0.686	0.001	0.6893	0.001	0.7038	0.005	0.6984	0.001	0.6813	0.001	0.6756	0.079
300	0.8357	0.001	0.7979	0.001	0.8194	0.001	0.6926	0.001	0.6537	0.181	0.7038	0.013	0.6998	0.012	0.6528	0.015	0.6756	0.082
301	0.7927	0.001	0.8024	0.001	0.8194	0.001	0.6979	0.002	0.6818	0.001	0.7038	0.013	0.6669	0.321	0.6652	0.008	0.6756	0.076
302	0.8418	0.001	0.8173	0.001	0.8194	0.003	0.6598	0.456	0.673	0.001	0.7038	0.006	0.6309	0.183	0.6528	0.041	0.6756	0.06
303	0.8701	0.001	0.7981	0.001	0.8194	0.001	0.6535	0.044	0.6774	0.002	0.7038	0.009	0.669	0.121	0.6945	0.003	0.6756	0.075
304	0.8301	0.001	0.8106	0.001	0.8194	0.002	0.669	0.496	0.6881	0.001	0.7038	0.005	0.6735	0.005	0.6768	0.012	0.6756	0.078
305	0.8246	0.001	0.814	0.001	0.8194	0.004	0.7074	0.003	0.6705	0.073	0.7038	0.008	0.6155	0.295	0.6668	0.007	0.6756	0.075
306	0.8262	0.001	0.8291	0.001	0.8194	0.002	0.6704	0.097	0.6862	0.003	0.7038	0.012	0.6893	0.036	0.6435	0.042	0.6756	0.078
307	0.8545	0.001	0.8148	0.001	0.8194	0.002	0.6856	0.002	0.6686	0.051	0.7038	0.01	0.6619	0.005	0.6784	0.001	0.6756	0.068
308	0.8434	0.001	0.8078	0.001	0.8194	0.002	0.6336	0.307	0.6856	0.001	0.7038	0.006	0.5989	0.629	0.6831	0.003	0.6756	0.083
309	0.8281	0.001	0.8227	0.001	0.8194	0.001	0.6757	0.079	0.6624	0.07	0.7038	0.006	0.6318	0.083	0.6562	0.005	0.6756	0.053
310	0.8349	0.001	0.8305	0.001	0.8194	0.002	0.6661	0.056	0.6832	0.002	0.7038	0.01	0.6927	0.002	0.6333	0.148	0.6756	0.067
311	0.8217	0.001	0.8109	0.001	0.8194	0.001	0.6872	0.07	0.662	0.247	0.7038	0.013	0.7321	0.001	0.6782	0.002	0.6756	0.071
312	0.8493	0.001	0.8127	0.001	0.8194	0.004	0.6793	0.021	0.67	0.005	0.7038	0.009	0.6904	0.001	0.6563	0.02	0.6756	0.071
313	0.8187	0.001	0.8047	0.001	0.8194	0.002	0.6862	0.027	0.6552	0.094	0.7038	0.008	0.6467	0.096	0.6394	0.058	0.6756	0.055
314	0.8227	0.001	0.8165	0.001	0.8194	0.001	0.6719	0.139	0.6913	0.006	0.7038	0.012	0.6559	0.143	0.6513	0.229	0.6756	0.07
315	0.8347	0.001	0.7841	0.003	0.8194	0.001	0.669	0.007	0.6862	0.001	0.7038	0.007	0.6437	0.075	0.6711	0.007	0.6756	0.074
316	0.8366	0.001	0.8265	0.001	0.8194	0.003	0.6881	0.008	0.6554	0.013	0.7038	0.007	0.6675	0.005	0.6568	0.022	0.6756	0.054
317	0.8235	0.001	0.8287	0.001	0.8194	0.001	0.6703	0.001	0.6736	0.001	0.7038	0.004	0.6982	0.002	0.6693	0.003	0.6756	0.08
318	0.8552	0.001	0.8006	0.001	0.8194	0.001	0.6533	0.141	0.6834	0.007	0.7038	0.006	0.7029	0.001	0.689	0.002	0.6756	0.072
319	0.8449	0.001	0.8215	0.001	0.8194	0.002	0.6976	0.004	0.6724	0.005	0.7038	0.012	0.6375	0.09	0.6352	0.082	0.6756	0.075
320	0.7984	0.001	0.8035	0.001	0.8194	0.001	0.6471	0.106	0.6741	0.017	0.7038	0.009	0.6811	0.011	0.6808	0.005	0.6756	0.055
321	0.8236	0.001	0.8224	0.001	0.8194	0.002	0.6795	0.009	0.6783	0.002	0.7038	0.014	0.6575	0.027	0.6567	0.005	0.6756	0.054
322	0.8281	0.001	0.8067	0.001	0.8194	0.002	0.6945	0.007	0.6784	0.012	0.7038	0.01	0.7062	0.002	0.6691	0.007	0.6756	0.066
323	0.8068	0.001	0.7835	0.001	0.8194	0.003	0.6741	0.022	0.6712	0.006	0.7038	0.01	0.654	0.023	0.6709	0.002	0.6756	0.081
324	0.8206	0.001	0.8127	0.001	0.8194	0.002	0.6873	0.028	0.6786	0.039	0.7038	0.006	0.6673	0.299	0.6535	0.107	0.6756	0.075
325	0.8128	0.001	0.8072	0.001	0.8194	0.002	0.6711	0.113	0.6886	0.008	0.7038	0.011	0.6648	0.079	0.6726	0.002	0.6756	0.078
326	0.8457	0.001	0.7961	0.004	0.8194	0.003	0.7204	0.001	0.6911	0.002	0.7038	0.012	0.6747	0.023	0.7227	0.001	0.6756	0.066
327	0.8077	0.002	0.8023	0.001	0.8194	0.001	0.6974	0.003	0.6858	0.001	0.7038	0.007	0.6381	0.553	0.6337	0.152	0.6756	0.072
328	0.8293	0.001	0.7798	0.004	0.8194	0.001	0.6418	0.2	0.6691	0.002	0.7038	0.016	0.6731	0.003	0.588	0.392	0.6756	0.06
329	0.8212	0.001	0.818	0.001	0.8194	0.001	0.6971	0.009	0.6458	0.133	0.7038	0.01	0.6891	0.014	0.666	0.003	0.6756	0.066
330	0.8216	0.001	0.8233	0.001	0.8194	0.001	0.6674	0.078	0.6477	0.095	0.7038	0.009	0.6514	0.037	0.6476	0.053	0.6756	0.053
331	0.8139	0.001	0.8196	0.001	0.8194	0.001	0.652	0.004	0.6508	0.006	0.7038	0.01	0.6876	0.142	0.6634	0.003	0.6756	0.063
332	0.8269	0.001	0.8003	0.001	0.8194	0.002	0.6797	0.004	0.6531	0.114	0.7038	0.011	0.6501	0.292	0.639	0.012	0.6756	0.064
333	0.8255	0.002	0.8161	0.001	0.8194	0.001	0.6537	0.038	0.6799	0.006	0.7038	0.008	0.6929	0.003	0.6485	0.067	0.6756	0.077
334	0.8124	0.001	0.8197	0.001	0.8194	0.001	0.687	0.007	0.673	0.004	0.7038	0.01	0.6759	0.042	0.6616	0.019	0.6756	0.06
335	0.8185	0.001	0.8136	0.001	0.8194	0.003	0.6706	0.009	0.665	0.008	0.7038	0.009	0.6734	0.005	0.6572	0.126	0.6756	0.065
336	0.8243	0.001	0.8075	0.001	0.8194	0.001	0.7001	0.001	0.6857	0.002	0.7038	0.01	0.6541	0.273	0.6876	0.002	0.6756	0.069
337	0.8245	0.001	0.8265	0.001	0.8194	0.001	0.6965	0.001	0.6687	0.006	0.7038	0.005	0.6655	0.079	0.6438	0.057	0.6756	0.061
338	0.8027	0.004	0.815	0.001	0.8194	0.002	0.6751	0.037	0.6498	0.097	0.7038	0.012	0.6447	0.015	0.6264	0.13	0.6756	0.052
339	0.8107	0.001	0.7729	0.001	0.8194	0.003	0.6835	0.001	0.6551	0.025	0.7038	0.013	0.6944	0.006	0.642	0.01	0.6756	0.075
340	0.8179	0.001	0.8231	0.001	0.8194	0.004	0.709	0.001	0.6709	0.005	0.7038	0.01	0.7038	0.001	0.6998	0.001	0.6756	0.069
341	0.8461	0.001	0.8034	0.001	0.8194	0.003	0.6794	0.004	0.6599	0.231	0.7038	0.012	0.6288	0.526	0.6494	0.032	0.6756	0.069
342	0.8272	0.001	0.7994	0.001	0.8194	0.002	0.6737	0.021	0.7008	0.001	0.7038	0.009	0.6555	0.008	0.6519	0.007	0.6756	0.078
343	0.8233	0.001	0.8199	0.001	0.8194	0.001	0.6647	0.083	0.6517	0.082	0.7038	0.012	0.6244	0.896	0.6218	0.299	0.6756	0.063
344	0.8219	0.001	0.8147	0.002	0.8194	0.001	0.6933	0.007	0.6814	0.016	0.7038	0.01	0.6138	0.378	0.6475	0.02	0.6756	0.065
345	0.8242	0.001	0.8193	0.001	0.8194	0.001	0.7391	0.001	0.6815	0.002	0.7038	0.017	0.6497	0.063	0.6383	0.417	0.6756	0.064
346	0.8045	0.001	0.8034	0.001	0.8194	0.002	0.6682	0.042	0.6774	0.001	0.7038	0.009	0.6788	0.08	0.6637	0.028	0.6756	0.06
347	0.818	0.001	0.8141	0.001	0.8194	0.001	0.6828	0.021	0.6712	0.006	0.7038	0.009	0.6516	0.253	0.6468	0.011	0.6756	0.063
348	0.827	0.001	0.8416	0.001	0.8194	0.001	0.6498	0.012	0.7012	0.002	0.7038	0.013	0.681	0.09	0.6433	0.054	0.6756	0.07
349	0.8373	0.001	0.8108	0.001	0.8194	0.001	0.6687	0.09	0.6866	0.001	0.7038	0.005	0.6436	0.217	0.6453	0.021	0.6756	0.066
350	0.8502	0.001	0.81	0.001	0.8194	0.002	0.6787	0.006	0.6886	0.015	0.7038	0.007	0.6852	0.033	0.6414	0.066	0.6756	0.071
351	0.8202	0.001	0.813	0.001	0.8194	0.004	0.7038	0.001	0.6628	0.042	0.7038	0.007	0.6352	0.357	0.6719	0.002	0.6756	0.066
352	0.8099	0.002	0.7996	0.001	0.8194	0.001	0.6504	0.426	0.6885	0.058	0.7038	0.007	0.6694	0.008	0.6478	0.01	0.6756	0.07
353	0.826	0.001	0.81	0.001	0.8194	0.002	0.6979	0.007	0.6763	0.001	0.7038	0.004	0.6459	0.027	0.6481	0.013	0.6756	0.047
354	0.8203	0.001	0.829	0.001	0.8194	0.002	0.6824	0.003	0.684	0.001	0.7038	0.012	0.6787	0.027	0.6827	0.006	0.6756	0.07
355	0.8146	0.001	0.8394	0.001	0.8194	0.001	0.6777	0.01	0.6987	0.001	0.7038	0.008	0.6439	0.062	0.6483	0.096	0.6756	0.067
356	0.8008	0.004	0.8162	0.001	0.8194	0.002	0.6935	0.017	0.666	0.062	0.7038	0.008	0.6831	0.002	0.6525	0.018	0.6756	0.054
357	0.815	0.001	0.8076	0.001	0.8194	0.003	0.6771	0.023	0.6874	0.004	0.7038	0.009	0.6149	0.409	0.6356	0.079	0.6756	0.072
358	0.8141	0.001	0.8201	0.001	0.8194	0.003	0.6778	0.168	0.6988	0.001	0.7038	0.009	0.6806	0.004	0.6149	0.382	0.6756	0.066
359	0.8134	0.001	0.814	0.001	0.8194	0.002	0.6579	0.059	0.6919	0.003	0.7038	0.008	0.7007	0.007	0.6735	0.004	0.6756	0.072
360	0.8279	0.001	0.8223	0.001	0.8194	0.001	0.6888	0.016	0.6858	0.002	0.7038	0.008	0.6722	0.008	0.6548	0.084	0.6756	0.068
361	0.8105	0.001	0.8385	0.001	0.8194	0.001	0.7168	0.004	0.6962	0.001	0.7038	0.007	0.6035	0.234	0.6421	0.088	0.6756	0.065
362	0.817	0.001	0.8085	0.001	0.8194	0.001	0.7094	0.001	0.6487	0.031	0.7038	0.012	0.6426	0.047	0.6679	0.008	0.6756	0.063
363	0.8205	0.001	0.8037	0.001	0.8194	0.001	0.6873	0.069	0.671	0.018	0.7038	0.007	0.6904	0.02	0.6431	0.029	0.6756	0.074
364	0.8316	0.001	0.8111	0.001	0.8194	0.001	0.648	0.054	0.6726	0.004	0.7038	0.012	0.7026	0.008	0.6473	0.038	0.6756	0.064
365	0.8236	0.001	0.8016	0.001	0.8194	0.004	0.6957	0.018	0.699	0.003	0.7038	0.016	0.6554	0.032	0.6779	0.007	0.6756	0.077
366	0.8238	0.001	0.8446	0.001	0.8194	0.001	0.6633	0.576	0.6473	0.005	0.7038	0.008	0.6696	0.079	0.6739	0.008	0.6756	0.055
367	0.8206	0.001	0.8173	0.001	0.8194	0.003	0.7151	0.001	0.6853	0.002	0.7038	0.012	0.6904	0.02	0.6403	0.058	0.6756	0.08
368	0.7958	0.001	0.8319	0.001	0.8194	0.001	0.6908	0.031	0.6631	0.006	0.7038	0.009	0.6761	0.039	0.682	0.008	0.6756	0.078
369	0.8337	0.001	0.8293	0.001	0.8194	0.001	0.6868	0.005	0.6651	0.265	0.7038	0.012	0.6731	0.021	0.668	0.008	0.6756	0.074
370	0.8198	0.001	0.8232	0.001	0.8194	0.001	0.6847	0.006	0.667	0.032	0.7038	0.009	0.659	0.074	0.651	0.127	0.6756	0.07
371	0.8207	0.001	0.8082	0.001	0.8194	0.002	0.6703	0.005	0.6657	0.023	0.7038	0.009	0.696	0.009	0.6674	0.008	0.6756	0.06
372	0.8316	0.001	0.8081	0.001	0.8194	0.002	0.6975	0.012	0.6838	0.002	0.7038	0.008	0.6738	0.003	0.6673	0.002	0.6756	0.07
373	0.8379	0.001	0.8261	0.001	0.8194	0.003	0.7082	0.001	0.6799	0.005	0.7038	0.015	0.6836	0.005	0.7017	0.003	0.6756	0.06
374	0.8371	0.001	0.8372	0.001	0.8194	0.001	0.7163	0.001	0.678	0.002	0.7038	0.011	0.6832	0.018	0.6623	0.018	0.6756	0.067
375	0.8301	0.001	0.817	0.001	0.8194	0.001	0.6744	0.017	0.6673	0.045	0.7038	0.009	0.6709	0.006	0.6325	0.032	0.6756	0.063
376	0.7921	0.008	0.8159	0.001	0.8194	0.002	0.6839	0.017	0.6597	0.017	0.7038	0.004	0.6851	0.01	0.6446	0.028	0.6756	0.071
377	0.8353	0.001	0.8096	0.001	0.8194	0.003	0.679	0.016	0.6634	0.008	0.7038	0.013	0.696	0.003	0.6959	0.001	0.6756	0.057
378	0.8285	0.005	0.8036	0.001	0.8194	0.001	0.6776	0.004	0.6802	0.001	0.7038	0.011	0.6641	0.106	0.665	0.024	0.6756	0.071
379	0.8448	0.001	0.788	0.001	0.8194	0.003	0.6835	0.002	0.6809	0.001	0.7038	0.008	0.6287	0.451	0.6602	0.002	0.6756	0.07
380	0.8267	0.001	0.8343	0.001	0.8194	0.002	0.6736	0.045	0.6874	0.016	0.7038	0.016	0.6699	0.013	0.6764	0.001	0.6756	0.068
381	0.8487	0.001	0.8379	0.001	0.8194	0.001	0.668	0.076	0.667	0.035	0.7038	0.013	0.6628	0.016	0.6848	0.004	0.6756	0.076
382	0.8169	0.001	0.8008	0.001	0.8194	0.001	0.7135	0.001	0.6471	0.499	0.7038	0.007	0.6495	0.348	0.6686	0.004	0.6756	0.047
383	0.8065	0.001	0.819	0.001	0.8194	0.002	0.6826	0.004	0.6541	0.018	0.7038	0.005	0.6784	0.062	0.6724	0.063	0.6756	0.074
384	0.8105	0.001	0.8231	0.001	0.8194	0.003	0.6903	0.001	0.6653	0.003	0.7038	0.011	0.6593	0.009	0.6532	0.045	0.6756	0.08
385	0.805	0.002	0.7892	0.001	0.8194	0.002	0.6764	0.005	0.6605	0.009	0.7038	0.008	0.6761	0.024	0.6953	0.002	0.6756	0.056
386	0.8054	0.001	0.8003	0.001	0.8194	0.002	0.6957	0.019	0.6628	0.013	0.7038	0.007	0.6565	0.013	0.641	0.099	0.6756	0.072
387	0.8524	0.001	0.8308	0.001	0.8194	0.002	0.6593	0.035	0.6989	0.001	0.7038	0.01	0.6417	0.113	0.6223	0.07	0.6756	0.056
388	0.8278	0.001	0.8321	0.001	0.8194	0.003	0.6723	0.035	0.68	0.004	0.7038	0.011	0.6311	0.285	0.6643	0.006	0.6756	0.062
389	0.8253	0.001	0.8113	0.001	0.8194	0.001	0.7053	0.001	0.6378	0.12	0.7038	0.013	0.6948	0.016	0.6387	0.009	0.6756	0.073
390	0.8356	0.001	0.8002	0.001	0.8194	0.001	0.6674	0.031	0.6683	0.03	0.7038	0.01	0.6645	0.017	0.6316	0.093	0.6756	0.063
391	0.8018	0.017	0.7795	0.002	0.8194	0.001	0.6691	0.145	0.6411	0.061	0.7038	0.01	0.6747	0.011	0.6226	0.182	0.6756	0.079
392	0.805	0.001	0.8172	0.001	0.8194	0.002	0.671	0.35	0.6567	0.023	0.7038	0.006	0.6847	0.005	0.6491	0.045	0.6756	0.063
393	0.8281	0.001	0.8129	0.001	0.8194	0.001	0.7065	0.001	0.6741	0.003	0.7038	0.005	0.6619	0.017	0.6506	0.035	0.6756	0.064
394	0.8109	0.001	0.8022	0.001	0.8194	0.004	0.6513	0.159	0.6824	0.036	0.7038	0.011	0.6646	0.05	0.6888	0.001	0.6756	0.067
395	0.8151	0.001	0.8023	0.001	0.8194	0.001	0.7041	0.001	0.6884	0.001	0.7038	0.01	0.72	0.002	0.638	0.04	0.6756	0.062
396	0.8506	0.001	0.804	0.001	0.8194	0.001	0.6578	0.008	0.6683	0.03	0.7038	0.011	0.7002	0.001	0.648	0.008	0.6756	0.08
397	0.8138	0.001	0.8064	0.001	0.8194	0.003	0.6622	0.099	0.6569	0.091	0.7038	0.008	0.6666	0.015	0.6472	0.004	0.6756	0.073
398	0.8314	0.001	0.8033	0.001	0.8194	0.005	0.6876	0.003	0.66	0.038	0.7038	0.011	0.6897	0.008	0.7058	0.001	0.6756	0.063
399	0.822	0.001	0.8374	0.001	0.8194	0.001	0.6805	0.001	0.6956	0.001	0.7038	0.016	0.6993	0.002	0.6592	0.082	0.6756	0.064
400	0.8223	0.001	0.8032	0.001	0.8194	0.003	0.6856	0.022	0.6824	0.003	0.7038	0.009	0.6847	0.047	0.6536	0.029	0.6756	0.067
401	0.8165	0.001	0.8107	0.001	0.8194	0.002	0.6598	0.011	0.6686	0.016	0.7038	0.007	0.6869	0.009	0.6331	0.173	0.6756	0.069
402	0.8066	0.001	0.8142	0.001	0.8194	0.002	0.6906	0.001	0.6616	0.138	0.7038	0.012	0.639	0.168	0.667	0.011	0.6756	0.075
403	0.812	0.001	0.8237	0.001	0.8194	0.003	0.7028	0.001	0.6886	0.001	0.7038	0.007	0.6646	0.036	0.6878	0.005	0.6756	0.059
404	0.807	0.001	0.8006	0.001	0.8194	0.001	0.6672	0.023	0.6757	0.034	0.7038	0.007	0.6712	0.003	0.6391	0.067	0.6756	0.061
405	0.83	0.001	0.8124	0.001	0.8194	0.002	0.665	0.048	0.6513	0.323	0.7038	0.013	0.6875	0.005	0.6643	0.011	0.6756	0.078
406	0.7856	0.008	0.8167	0.001	0.8194	0.002	0.6744	0.001	0.6497	0.116	0.7038	0.006	0.6627	0.052	0.6636	0.168	0.6756	0.045
407	0.8155	0.001	0.8186	0.001	0.8194	0.003	0.6785	0.003	0.6774	0.007	0.7038	0.011	0.6598	0.018	0.6545	0.053	0.6756	0.06
408	0.8176	0.001	0.8391	0.001	0.8194	0.002	0.6966	0.014	0.6569	0.065	0.7038	0.01	0.68	0.014	0.6697	0.031	0.6756	0.055
409	0.8416	0.001	0.8043	0.001	0.8194	0.001	0.6784	0.029	0.657	0.065	0.7038	0.011	0.7056	0.001	0.6767	0.029	0.6756	0.068
410	0.8304	0.001	0.8108	0.001	0.8194	0.001	0.6869	0.004	0.6794	0.001	0.7038	0.013	0.6975	0.004	0.7078	0.002	0.6756	0.072
411	0.8501	0.001	0.8332	0.001	0.8194	0.002	0.709	0.001	0.7028	0.001	0.7038	0.008	0.6684	0.008	0.7126	0.001	0.6756	0.071
412	0.8218	0.001	0.8086	0.001	0.8194	0.002	0.6871	0.016	0.6841	0.001	0.7038	0.006	0.6913	0.003	0.6971	0.001	0.6756	0.057
413	0.8417	0.001	0.7945	0.001	0.8194	0.001	0.661	0.114	0.6627	0.078	0.7038	0.007	0.6761	0.056	0.6547	0.028	0.6756	0.07
414	0.8254	0.001	0.8106	0.001	0.8194	0.002	0.6718	0.003	0.7058	0.002	0.7038	0.013	0.6841	0.029	0.6785	0.001	0.6756	0.084
415	0.8225	0.001	0.8333	0.001	0.8194	0.002	0.6918	0.015	0.6693	0.15	0.7038	0.007	0.6583	0.064	0.6585	0.039	0.6756	0.065
416	0.8136	0.001	0.8264	0.001	0.8194	0.001	0.7073	0.001	0.6498	0.285	0.7038	0.012	0.6595	0.046	0.6383	0.116	0.6756	0.056
417	0.819	0.001	0.8045	0.001	0.8194	0.001	0.7061	0.001	0.6692	0.044	0.7038	0.009	0.6836	0.002	0.6832	0.003	0.6756	0.069
418	0.8113	0.001	0.8307	0.001	0.8194	0.002	0.6801	0.005	0.6849	0.001	0.7038	0.006	0.6843	0.004	0.6609	0.005	0.6756	0.082
419	0.8309	0.001	0.8136	0.001	0.8194	0.002	0.702	0.002	0.6485	0.006	0.7038	0.01	0.6059	0.228	0.6476	0.006	0.6756	0.07
420	0.811	0.001	0.8151	0.001	0.8194	0.002	0.6937	0.004	0.6782	0.085	0.7038	0.016	0.6577	0.175	0.6366	0.019	0.6756	0.063
421	0.8118	0.001	0.8332	0.001	0.8194	0.001	0.6867	0.002	0.6565	0.091	0.7038	0.006	0.6397	0.057	0.6834	0.006	0.6756	0.065
422	0.8364	0.001	0.7942	0.001	0.8194	0.001	0.7087	0.004	0.6655	0.002	0.7038	0.012	0.6724	0.029	0.677	0.008	0.6756	0.066
423	0.8388	0.001	0.7993	0.001	0.8194	0.001	0.6619	0.055	0.6617	0.014	0.7038	0.008	0.6498	0.071	0.6456	0.197	0.6756	0.062
424	0.8235	0.001	0.812	0.001	0.8194	0.002	0.6968	0.008	0.6736	0.003	0.7038	0.013	0.6305	0.357	0.6463	0.057	0.6756	0.07
425	0.8343	0.001	0.8174	0.001	0.8194	0.002	0.6796	0.014	0.7008	0.002	0.7038	0.006	0.6791	0.002	0.6846	0.003	0.6756	0.078
426	0.8146	0.001	0.8202	0.001	0.8194	0.001	0.7007	0.004	0.6778	0.026	0.7038	0.007	0.6795	0.005	0.6601	0.037	0.6756	0.053
427	0.8135	0.003	0.8305	0.001	0.8194	0.001	0.7084	0.001	0.6627	0.003	0.7038	0.008	0.6747	0.004	0.6672	0.012	0.6756	0.07
428	0.8348	0.001	0.792	0.001	0.8194	0.003	0.691	0.002	0.6997	0.002	0.7038	0.01	0.67	0.027	0.6459	0.176	0.6756	0.079
429	0.8133	0.002	0.8207	0.001	0.8194	0.001	0.7038	0.001	0.693	0.024	0.7038	0.009	0.6819	0.009	0.6718	0.008	0.6756	0.069
430	0.8155	0.001	0.8178	0.001	0.8194	0.002	0.6805	0.021	0.6992	0.002	0.7038	0.015	0.6994	0.001	0.6355	0.093	0.6756	0.063
431	0.8094	0.001	0.8036	0.001	0.8194	0.003	0.6923	0.029	0.6674	0.034	0.7038	0.011	0.6539	0.118	0.6556	0.013	0.6756	0.066
432	0.8353	0.001	0.8232	0.001	0.8194	0.002	0.6818	0.003	0.6579	0.046	0.7038	0.007	0.6719	0.002	0.6805	0.037	0.6756	0.057
433	0.8135	0.001	0.8297	0.001	0.8194	0.002	0.694	0.005	0.7113	0.001	0.7038	0.008	0.6772	0.003	0.6518	0.056	0.6756	0.058
434	0.8059	0.001	0.8276	0.001	0.8194	0.003	0.6917	0.028	0.671	0.002	0.7038	0.011	0.6648	0.028	0.6355	0.059	0.6756	0.066
435	0.8335	0.001	0.7894	0.001	0.8194	0.002	0.7006	0.001	0.714	0.001	0.7038	0.014	0.6875	0.007	0.6775	0.031	0.6756	0.068
436	0.8476	0.001	0.8116	0.001	0.8194	0.001	0.6846	0.089	0.6399	0.021	0.7038	0.005	0.6841	0.028	0.6555	0.005	0.6756	0.06
437	0.7934	0.002	0.8032	0.001	0.8194	0.001	0.6712	0.003	0.6659	0.02	0.7038	0.008	0.6805	0.079	0.6335	0.046	0.6756	0.068
438	0.8219	0.001	0.8088	0.001	0.8194	0.002	0.698	0.055	0.6618	0.003	0.7038	0.011	0.6825	0.072	0.6753	0.006	0.6756	0.058
439	0.8275	0.001	0.7971	0.002	0.8194	0.003	0.6803	0.022	0.6932	0.002	0.7038	0.018	0.6851	0.001	0.6403	0.096	0.6756	0.071
440	0.8296	0.001	0.7942	0.001	0.8194	0.001	0.6896	0.052	0.7046	0.003	0.7038	0.006	0.6355	0.329	0.6898	0.002	0.6756	0.065
441	0.8201	0.001	0.8224	0.001	0.8194	0.002	0.6808	0.005	0.6674	0.015	0.7038	0.007	0.6734	0.005	0.6927	0.001	0.6756	0.069
442	0.8202	0.001	0.8334	0.001	0.8194	0.002	0.6977	0.079	0.6643	0.006	0.7038	0.008	0.7026	0.001	0.6863	0.005	0.6756	0.064
443	0.8073	0.002	0.7992	0.001	0.8194	0.001	0.7064	0.001	0.6733	0.006	0.7038	0.014	0.7178	0.001	0.665	0.003	0.6756	0.068
444	0.8285	0.001	0.818	0.001	0.8194	0.003	0.6909	0.026	0.6716	0.053	0.7038	0.011	0.6297	0.043	0.6799	0.003	0.6756	0.055
445	0.8105	0.001	0.8451	0.001	0.8194	0.001	0.6471	0.29	0.6658	0.028	0.7038	0.011	0.6293	0.076	0.6869	0.004	0.6756	0.049
446	0.8175	0.001	0.8111	0.001	0.8194	0.002	0.6611	0.298	0.675	0.005	0.7038	0.01	0.6798	0.008	0.645	0.21	0.6756	0.076
447	0.8156	0.003	0.8209	0.001	0.8194	0.003	0.6651	0.111	0.6871	0.025	0.7038	0.006	0.6579	0.151	0.6766	0.005	0.6756	0.058
448	0.8381	0.001	0.8337	0.001	0.8194	0.002	0.6922	0.001	0.6901	0.003	0.7038	0.016	0.7032	0.009	0.6187	0.157	0.6756	0.059
449	0.8102	0.002	0.8348	0.001	0.8194	0.001	0.6872	0.071	0.69	0.001	0.7038	0.007	0.6185	0.783	0.6278	0.242	0.6756	0.059
450	0.825	0.001	0.8115	0.001	0.8194	0.003	0.6889	0.001	0.6745	0.002	0.7038	0.008	0.6916	0.013	0.6509	0.008	0.6756	0.061
451	0.825	0.001	0.8121	0.001	0.8194	0.002	0.6965	0.003	0.6587	0.074	0.7038	0.011	0.6669	0.028	0.6655	0.005	0.6756	0.064
452	0.8373	0.001	0.8052	0.001	0.8194	0.001	0.6751	0.011	0.6621	0.023	0.7038	0.009	0.6774	0.01	0.664	0.008	0.6756	0.062
453	0.7997	0.001	0.8094	0.001	0.8194	0.001	0.6981	0.016	0.6714	0.002	0.7038	0.014	0.6597	0.008	0.6496	0.045	0.6756	0.061
454	0.8482	0.001	0.8152	0.001	0.8194	0.002	0.691	0.007	0.665	0.009	0.7038	0.012	0.6411	0.22	0.6625	0.064	0.6756	0.081
455	0.8275	0.001	0.799	0.001	0.8194	0.001	0.6815	0.068	0.6644	0.04	0.7038	0.008	0.65	0.046	0.6598	0.03	0.6756	0.065
456	0.8052	0.001	0.8214	0.001	0.8194	0.002	0.6888	0.023	0.6452	0.227	0.7038	0.011	0.6343	0.052	0.6846	0.001	0.6756	0.059
457	0.8195	0.001	0.7958	0.001	0.8194	0.003	0.6961	0.001	0.6779	0.016	0.7038	0.007	0.6972	0.004	0.6595	0.019	0.6756	0.068
458	0.8087	0.007	0.8225	0.001	0.8194	0.001	0.6581	0.006	0.6824	0.002	0.7038	0.009	0.6564	0.128	0.6881	0.001	0.6756	0.071
459	0.8139	0.001	0.8077	0.001	0.8194	0.003	0.6653	0.491	0.6781	0.001	0.7038	0.007	0.6828	0.002	0.6496	0.061	0.6756	0.074
460	0.8113	0.002	0.7873	0.001	0.8194	0.001	0.6928	0.001	0.6929	0.004	0.7038	0.009	0.6676	0.008	0.6497	0.016	0.6756	0.06
461	0.8297	0.001	0.8113	0.001	0.8194	0.002	0.6718	0.009	0.6644	0.155	0.7038	0.012	0.6761	0.093	0.6856	0.005	0.6756	0.06
462	0.8351	0.001	0.825	0.001	0.8194	0.002	0.7181	0.001	0.6871	0.006	0.7038	0.01	0.6331	0.09	0.6528	0.037	0.6756	0.065
463	0.8112	0.001	0.8102	0.001	0.8194	0.003	0.6662	0.005	0.6749	0.007	0.7038	0.012	0.6216	0.138	0.6731	0.001	0.6756	0.076
464	0.8366	0.001	0.8255	0.001	0.8194	0.002	0.6586	0.072	0.6899	0.001	0.7038	0.005	0.6732	0.007	0.6936	0.001	0.6756	0.085
465	0.8122	0.001	0.7751	0.001	0.8194	0.003	0.6635	0.019	0.6934	0.005	0.7038	0.007	0.6876	0.004	0.6676	0.005	0.6756	0.072
466	0.825	0.001	0.8005	0.001	0.8194	0.002	0.6761	0.002	0.6487	0.087	0.7038	0.015	0.6392	0.244	0.66	0.014	0.6756	0.071
467	0.8216	0.001	0.7742	0.002	0.8194	0.001	0.7434	0.001	0.6911	0.004	0.7038	0.009	0.6436	0.069	0.6465	0.168	0.6756	0.07
468	0.823	0.001	0.8043	0.001	0.8194	0.001	0.6861	0.016	0.6445	0.393	0.7038	0.009	0.6931	0.009	0.6586	0.051	0.6756	0.062
469	0.8244	0.001	0.7956	0.001	0.8194	0.001	0.6949	0.004	0.6703	0.032	0.7038	0.004	0.6162	0.252	0.6493	0.033	0.6756	0.078
470	0.8278	0.001	0.825	0.001	0.8194	0.001	0.7048	0.003	0.694	0.002	0.7038	0.011	0.6585	0.016	0.6707	0.012	0.6756	0.069
471	0.8224	0.001	0.8051	0.001	0.8194	0.001	0.7068	0.001	0.6598	0.235	0.7038	0.011	0.6686	0.03	0.6627	0.005	0.6756	0.054
472	0.8287	0.001	0.8207	0.001	0.8194	0.002	0.6895	0.006	0.6524	0.036	0.7038	0.011	0.7008	0.001	0.634	0.058	0.6756	0.074
473	0.8108	0.001	0.8071	0.003	0.8194	0.002	0.6831	0.024	0.6751	0.005	0.7038	0.007	0.6551	0.079	0.6437	0.04	0.6756	0.068
474	0.8103	0.001	0.7981	0.001	0.8194	0.001	0.6679	0.015	0.6876	0.001	0.7038	0.009	0.6645	0.009	0.6628	0.011	0.6756	0.065
475	0.822	0.001	0.8267	0.001	0.8194	0.001	0.682	0.021	0.6586	0.046	0.7038	0.008	0.6604	0.055	0.6749	0.003	0.6756	0.084
476	0.8189	0.001	0.804	0.001	0.8194	0.001	0.6863	0.01	0.6561	0.331	0.7038	0.007	0.6845	0.001	0.6593	0.044	0.6756	0.054
477	0.8088	0.001	0.8195	0.001	0.8194	0.002	0.684	0.039	0.6832	0.008	0.7038	0.008	0.6676	0.005	0.6556	0.01	0.6756	0.076
478	0.8169	0.001	0.8012	0.001	0.8194	0.001	0.7023	0.009	0.6662	0.018	0.7038	0.005	0.6564	0.006	0.6654	0.015	0.6756	0.078
479	0.8378	0.001	0.7972	0.001	0.8194	0.001	0.6626	0.028	0.6669	0.017	0.7038	0.013	0.6508	0.195	0.656	0.06	0.6756	0.054
480	0.8351	0.001	0.8059	0.001	0.8194	0.003	0.7097	0.002	0.6815	0.001	0.7038	0.009	0.6442	0.056	0.6507	0.028	0.6756	0.077
481	0.8309	0.001	0.8249	0.001	0.8194	0.001	0.681	0.003	0.6794	0.017	0.7038	0.006	0.6655	0.135	0.6518	0.003	0.6756	0.075
482	0.8252	0.001	0.8148	0.001	0.8194	0.001	0.6841	0.009	0.6697	0.004	0.7038	0.01	0.6922	0.001	0.6675	0.028	0.6756	0.068
483	0.8534	0.001	0.7968	0.001	0.8194	0.001	0.6789	0.013	0.6803	0.001	0.7038	0.011	0.6701	0.032	0.6647	0.039	0.6756	0.079
484	0.8233	0.001	0.798	0.001	0.8194	0.001	0.6698	0.073	0.6624	0.072	0.7038	0.007	0.6695	0.016	0.6433	0.042	0.6756	0.084
485	0.8245	0.001	0.8205	0.001	0.8194	0.003	0.6628	0.074	0.6858	0.001	0.7038	0.009	0.6706	0.017	0.6654	0.008	0.6756	0.07
486	0.8435	0.001	0.822	0.001	0.8194	0.001	0.7222	0.001	0.693	0.001	0.7038	0.009	0.649	0.053	0.6731	0.01	0.6756	0.071
487	0.8091	0.002	0.8068	0.001	0.8194	0.001	0.6624	0.034	0.6678	0.044	0.7038	0.011	0.6412	0.246	0.6698	0.013	0.6756	0.065
488	0.823	0.001	0.7888	0.001	0.8194	0.002	0.6923	0.006	0.6617	0.135	0.7038	0.007	0.6619	0.305	0.7128	0.001	0.6756	0.06
489	0.8219	0.001	0.8045	0.001	0.8194	0.001	0.6852	0.007	0.6758	0.011	0.7038	0.008	0.6775	0.005	0.6686	0.027	0.6756	0.067
490	0.8128	0.001	0.8194	0.001	0.8194	0.004	0.6865	0.003	0.7063	0.001	0.7038	0.009	0.6657	0.018	0.6446	0.04	0.6756	0.065
491	0.8409	0.001	0.8104	0.001	0.8194	0.001	0.693	0.007	0.6808	0.008	0.7038	0.008	0.6421	0.201	0.6783	0.002	0.6756	0.074
492	0.834	0.001	0.8065	0.001	0.8194	0.001	0.6836	0.15	0.6589	0.007	0.7038	0.011	0.6637	0.049	0.6438	0.013	0.6756	0.063
493	0.8287	0.001	0.8133	0.001	0.8194	0.002	0.663	0.211	0.6584	0.015	0.7038	0.012	0.6398	0.582	0.6571	0.038	0.6756	0.062
494	0.8271	0.001	0.8379	0.001	0.8194	0.001	0.6767	0.008	0.6562	0.223	0.7038	0.011	0.6618	0.011	0.7062	0.001	0.6756	0.077
495	0.8173	0.001	0.803	0.001	0.8194	0.001	0.6846	0.008	0.6622	0.05	0.7038	0.012	0.6559	0.013	0.6798	0.021	0.6756	0.063
496	0.8402	0.001	0.8097	0.001	0.8194	0.001	0.6618	0.024	0.6617	0.017	0.7038	0.007	0.702	0.001	0.6477	0.079	0.6756	0.062
497	0.833	0.001	0.7917	0.001	0.8194	0.001	0.6924	0.015	0.6581	0.034	0.7038	0.012	0.6819	0.004	0.6504	0.014	0.6756	0.071
498	0.8107	0.001	0.8343	0.001	0.8194	0.001	0.6668	0.144	0.674	0.042	0.7038	0.006	0.6669	0.011	0.6711	0.014	0.6756	0.08
499	0.8324	0.001	0.7968	0.001	0.8194	0.002	0.6868	0.018	0.6808	0.003	0.7038	0.015	0.6706	0.031	0.6511	0.059	0.6756	0.073
500	0.8319	0.001	0.8106	0.002	0.8194	0.001	0.6692	0.029	0.6918	0.002	0.7038	0.011	0.6439	0.018	0.6841	0.009	0.6756	0.076
501	0.8252	0.001	0.8058	0.001	0.8194	0.001	0.6765	0.004	0.6627	0.085	0.7038	0.014	0.7033	0.001	0.6564	0.044	0.6756	0.066
502	0.8412	0.001	0.7933	0.001	0.8194	0.001	0.7139	0.001	0.6856	0.001	0.7038	0.007	0.6818	0.003	0.664	0.007	0.6756	0.06
503	0.8315	0.001	0.837	0.001	0.8194	0.002	0.6797	0.016	0.6678	0.005	0.7038	0.013	0.6872	0.028	0.6852	0.003	0.6756	0.07
504	0.8292	0.002	0.8055	0.001	0.8194	0.001	0.6526	0.037	0.6857	0.002	0.7038	0.011	0.703	0.004	0.613	0.232	0.6756	0.062
505	0.8359	0.001	0.8163	0.001	0.8194	0.002	0.6923	0.003	0.6904	0.002	0.7038	0.008	0.6713	0.057	0.6837	0.003	0.6756	0.062
506	0.8332	0.001	0.8187	0.001	0.8194	0.003	0.6617	0.041	0.6571	0.137	0.7038	0.007	0.6891	0.04	0.6743	0.002	0.6756	0.056
507	0.8175	0.001	0.7844	0.002	0.8194	0.001	0.6854	0.008	0.6774	0.004	0.7038	0.013	0.6507	0.051	0.6967	0.003	0.6756	0.069
508	0.8195	0.003	0.8062	0.001	0.8194	0.001	0.6976	0.002	0.6686	0.008	0.7038	0.01	0.6492	0.198	0.6312	0.256	0.6756	0.057
509	0.8474	0.001	0.802	0.001	0.8194	0.001	0.6838	0.027	0.6772	0.004	0.7038	0.006	0.6782	0.01	0.6549	0.021	0.6756	0.067
510	0.828	0.001	0.8174	0.001	0.8194	0.001	0.6776	0.005	0.6814	0.002	0.7038	0.007	0.66	0.048	0.6814	0.002	0.6756	0.075
511	0.8369	0.001	0.804	0.001	0.8194	0.001	0.6522	0.017	0.6734	0.021	0.7038	0.006	0.6687	0.038	0.6426	0.013	0.6756	0.064
512	0.8146	0.001	0.7923	0.001	0.8194	0.001	0.6787	0.07	0.6895	0.001	0.7038	0.006	0.6607	0.103	0.6352	0.093	0.6756	0.078
513	0.8247	0.001	0.8278	0.001	0.8194	0.004	0.6324	0.026	0.6863	0.003	0.7038	0.004	0.7012	0.004	0.6789	0.012	0.6756	0.072
514	0.7975	0.001	0.8112	0.002	0.8194	0.001	0.6465	0.42	0.6586	0.017	0.7038	0.01	0.7047	0.001	0.6885	0.004	0.6756	0.067
515	0.8323	0.001	0.8237	0.001	0.8194	0.003	0.6935	0.008	0.6999	0.004	0.7038	0.005	0.6663	0.007	0.6428	0.018	0.6756	0.079
516	0.8324	0.001	0.7862	0.001	0.8194	0.003	0.7071	0.001	0.6597	0.006	0.7038	0.007	0.6899	0.016	0.6863	0.001	0.6756	0.081
517	0.828	0.001	0.8049	0.001	0.8194	0.001	0.702	0.017	0.6756	0.011	0.7038	0.009	0.6714	0.008	0.6851	0.002	0.6756	0.072
518	0.8222	0.001	0.7946	0.002	0.8194	0.002	0.6817	0.004	0.6408	0.055	0.7038	0.013	0.658	0.017	0.6383	0.033	0.6756	0.074
519	0.8068	0.001	0.8129	0.001	0.8194	0.001	0.6604	0.005	0.6866	0.001	0.7038	0.01	0.6774	0.003	0.6716	0.003	0.6756	0.069
520	0.8285	0.001	0.8028	0.001	0.8194	0.001	0.6964	0.004	0.6925	0.007	0.7038	0.012	0.6334	0.677	0.6577	0.055	0.6756	0.06
521	0.8303	0.001	0.8324	0.001	0.8194	0.002	0.6984	0.002	0.6867	0.015	0.7038	0.005	0.6923	0.001	0.6509	0.074	0.6756	0.08
522	0.8362	0.001	0.8105	0.001	0.8194	0.003	0.7138	0.001	0.6671	0.013	0.7038	0.007	0.6883	0.004	0.7017	0.001	0.6756	0.066
523	0.8029	0.001	0.8157	0.001	0.8194	0.001	0.6688	0.022	0.6475	0.491	0.7038	0.005	0.6257	0.259	0.6945	0.001	0.6756	0.072
524	0.8155	0.001	0.8171	0.001	0.8194	0.003	0.6702	0.033	0.6764	0.026	0.7038	0.008	0.6642	0.009	0.6435	0.04	0.6756	0.064
525	0.8141	0.003	0.7995	0.001	0.8194	0.001	0.7252	0.001	0.6854	0.034	0.7038	0.006	0.6493	0.326	0.6871	0.003	0.6756	0.075
526	0.8238	0.001	0.81	0.001	0.8194	0.001	0.7037	0.001	0.6742	0.002	0.7038	0.01	0.6671	0.015	0.6881	0.056	0.6756	0.07
527	0.836	0.001	0.8064	0.001	0.8194	0.001	0.6633	0.043	0.6685	0.015	0.7038	0.008	0.6901	0.008	0.6747	0.018	0.6756	0.076
528	0.8314	0.001	0.8145	0.001	0.8194	0.001	0.7133	0.001	0.6662	0.016	0.7038	0.009	0.6515	0.003	0.6825	0.002	0.6756	0.061
529	0.8253	0.001	0.8159	0.001	0.8194	0.001	0.6864	0.004	0.6552	0.033	0.7038	0.008	0.688	0.001	0.668	0.004	0.6756	0.058
530	0.8133	0.001	0.8269	0.001	0.8194	0.003	0.7143	0.003	0.679	0.001	0.7038	0.008	0.6849	0.024	0.647	0.03	0.6756	0.077
531	0.8382	0.001	0.8158	0.001	0.8194	0.002	0.7004	0.009	0.6763	0.002	0.7038	0.005	0.6838	0.004	0.6571	0.011	0.6756	0.076
532	0.8369	0.001	0.8312	0.001	0.8194	0.003	0.6568	0.161	0.6704	0.041	0.7038	0.006	0.666	0.046	0.6658	0.017	0.6756	0.062
533	0.8171	0.001	0.8053	0.001	0.8194	0.001	0.6508	0.208	0.6514	0.244	0.7038	0.007	0.65	0.06	0.7136	0.001	0.6756	0.074
534	0.8223	0.001	0.8042	0.002	0.8194	0.002	0.6698	0.066	0.6764	0.002	0.7038	0.012	0.6483	0.317	0.6811	0.002	0.6756	0.068
535	0.8405	0.001	0.811	0.001	0.8194	0.001	0.6873	0.001	0.6965	0.004	0.7038	0.005	0.6973	0.001	0.6714	0.006	0.6756	0.055
536	0.8182	0.001	0.7958	0.001	0.8194	0.001	0.6942	0.002	0.6716	0.001	0.7038	0.008	0.6476	0.009	0.6859	0.013	0.6756	0.066
537	0.8425	0.001	0.8205	0.001	0.8194	0.004	0.6607	0.166	0.6694	0.026	0.7038	0.009	0.6596	0.445	0.6464	0.059	0.6756	0.074
538	0.8282	0.001	0.8146	0.001	0.8194	0.002	0.6764	0.01	0.676	0.045	0.7038	0.01	0.7406	0.001	0.6644	0.033	0.6756	0.067
539	0.8272	0.001	0.8013	0.001	0.8194	0.002	0.6651	0.05	0.6688	0.004	0.7038	0.01	0.6673	0.03	0.67	0.001	0.6756	0.078
540	0.7972	0.001	0.8143	0.001	0.8194	0.002	0.6818	0.009	0.6415	0.165	0.7038	0.008	0.6814	0.002	0.6868	0.017	0.6756	0.081
541	0.8236	0.001	0.845	0.001	0.8194	0.002	0.6544	0.249	0.6674	0.028	0.7038	0.008	0.6378	0.18	0.666	0.004	0.6756	0.082
542	0.8519	0.001	0.8044	0.001	0.8194	0.002	0.6817	0.017	0.6894	0.01	0.7038	0.01	0.6654	0.03	0.6653	0.019	0.6756	0.065
543	0.8411	0.001	0.8154	0.001	0.8194	0.001	0.6974	0.016	0.6621	0.015	0.7038	0.01	0.6904	0.012	0.6758	0.001	0.6756	0.065
544	0.8493	0.001	0.8139	0.001	0.8194	0.002	0.6989	0.002	0.6956	0.001	0.7038	0.014	0.6443	0.134	0.6341	0.034	0.6756	0.067
545	0.8126	0.001	0.8055	0.001	0.8194	0.003	0.6786	0.014	0.6472	0.253	0.7038	0.011	0.6687	0.001	0.6695	0.002	0.6756	0.064
546	0.8207	0.001	0.8133	0.001	0.8194	0.001	0.7016	0.001	0.6968	0.001	0.7038	0.007	0.7075	0.001	0.6438	0.009	0.6756	0.071
547	0.8144	0.002	0.8133	0.001	0.8194	0.002	0.7141	0.001	0.6526	0.018	0.7038	0.004	0.6887	0.009	0.6444	0.034	0.6756	0.068
548	0.8422	0.001	0.8341	0.001	0.8194	0.003	0.703	0.002	0.7051	0.002	0.7038	0.014	0.6802	0.026	0.632	0.07	0.6756	0.066
549	0.8156	0.001	0.8414	0.001	0.8194	0.002	0.6952	0.006	0.6597	0.109	0.7038	0.008	0.6211	0.11	0.6437	0.033	0.6756	0.057
550	0.824	0.001	0.8124	0.001	0.8194	0.002	0.6672	0.082	0.675	0.014	0.7038	0.008	0.6785	0.071	0.6997	0.001	0.6756	0.081
551	0.8362	0.001	0.8147	0.001	0.8194	0.003	0.6883	0.006	0.6742	0.001	0.7038	0.015	0.6576	0.06	0.6741	0.005	0.6756	0.073
552	0.8187	0.001	0.8144	0.001	0.8194	0.001	0.6873	0.003	0.6701	0.007	0.7038	0.005	0.6689	0.23	0.6682	0.044	0.6756	0.075
553	0.8232	0.001	0.8308	0.001	0.8194	0.001	0.6847	0.043	0.7321	0.001	0.7038	0.007	0.6521	0.011	0.6216	0.044	0.6756	0.08
554	0.8117	0.001	0.8098	0.001	0.8194	0.003	0.6759	0.002	0.6859	0.002	0.7038	0.007	0.6956	0.001	0.6341	0.038	0.6756	0.072
555	0.827	0.001	0.8274	0.001	0.8194	0.002	0.6723	0.048	0.6516	0.047	0.7038	0.011	0.6536	0.11	0.6615	0.022	0.6756	0.067
556	0.8187	0.002	0.8528	0.001	0.8194	0.002	0.6811	0.005	0.6466	0.13	0.7038	0.012	0.6812	0.001	0.6245	0.031	0.6756	0.062
557	0.8281	0.001	0.818	0.001	0.8194	0.001	0.7044	0.004	0.6711	0.002	0.7038	0.007	0.6716	0.015	0.6641	0.038	0.6756	0.074
558	0.7985	0.001	0.8025	0.001	0.8194	0.003	0.6791	0.047	0.6833	0.002	0.7038	0.009	0.6402	0.151	0.63	0.135	0.6756	0.063
559	0.83	0.001	0.8065	0.001	0.8194	0.001	0.665	0.077	0.671	0.002	0.7038	0.012	0.6642	0.085	0.6579	0.016	0.6756	0.084
560	0.8314	0.001	0.7919	0.001	0.8194	0.002	0.6816	0.002	0.6891	0.003	0.7038	0.01	0.6626	0.052	0.6275	0.034	0.6756	0.071
561	0.8474	0.001	0.8036	0.001	0.8194	0.001	0.6968	0.001	0.6728	0.018	0.7038	0.008	0.6578	0.228	0.6428	0.03	0.6756	0.065
562	0.8203	0.001	0.8171	0.001	0.8194	0.002	0.6861	0.002	0.6418	0.046	0.7038	0.009	0.6656	0.112	0.6758	0.001	0.6756	0.076
563	0.8349	0.001	0.7988	0.001	0.8194	0.002	0.7038	0.008	0.6913	0.001	0.7038	0.011	0.6407	0.052	0.6289	0.08	0.6756	0.06
564	0.8275	0.001	0.8135	0.001	0.8194	0.002	0.6924	0.024	0.6647	0.003	0.7038	0.008	0.6896	0.004	0.6558	0.078	0.6756	0.057
565	0.8352	0.001	0.8112	0.001	0.8194	0.001	0.6907	0.01	0.6844	0.003	0.7038	0.01	0.6335	0.116	0.6638	0.004	0.6756	0.067
566	0.8237	0.001	0.8037	0.001	0.8194	0.003	0.7013	0.001	0.6598	0.105	0.7038	0.008	0.6738	0.021	0.6688	0.018	0.6756	0.065
567	0.815	0.001	0.8205	0.001	0.8194	0.001	0.6964	0.001	0.6777	0.016	0.7038	0.011	0.6812	0.022	0.686	0.001	0.6756	0.073
568	0.8197	0.001	0.8293	0.001	0.8194	0.002	0.691	0.004	0.6811	0.003	0.7038	0.008	0.6941	0.002	0.6673	0.069	0.6756	0.059
569	0.8351	0.001	0.8064	0.001	0.8194	0.001	0.6778	0.002	0.6723	0.002	0.7038	0.005	0.6697	0.124	0.6475	0.023	0.6756	0.062
570	0.8268	0.001	0.7945	0.001	0.8194	0.001	0.6745	0.016	0.666	0.034	0.7038	0.011	0.6815	0.035	0.6306	0.246	0.6756	0.072
571	0.8485	0.001	0.8272	0.001	0.8194	0.004	0.6773	0.329	0.6496	0.08	0.7038	0.013	0.6932	0.004	0.6534	0.192	0.6756	0.075
572	0.8224	0.001	0.8159	0.001	0.8194	0.001	0.6685	0.023	0.6733	0.001	0.7038	0.007	0.6823	0.059	0.6252	0.029	0.6756	0.073
573	0.8483	0.001	0.8069	0.001	0.8194	0.001	0.6608	0.125	0.6527	0.055	0.7038	0.009	0.6591	0.015	0.6512	0.015	0.6756	0.048
574	0.8325	0.001	0.8196	0.001	0.8194	0.002	0.6621	0.039	0.645	0.12	0.7038	0.004	0.6571	0.051	0.6722	0.002	0.6756	0.069
575	0.8585	0.001	0.8287	0.001	0.8194	0.002	0.6702	0.017	0.6844	0.001	0.7038	0.006	0.7185	0.001	0.6685	0.007	0.6756	0.068
576	0.825	0.001	0.8176	0.001	0.8194	0.001	0.6512	0.107	0.6777	0.002	0.7038	0.012	0.6768	0.091	0.6365	0.039	0.6756	0.069
577	0.8293	0.001	0.7794	0.001	0.8194	0.002	0.7084	0.008	0.6689	0.029	0.7038	0.007	0.6708	0.015	0.6302	0.099	0.6756	0.061
578	0.8198	0.001	0.7893	0.001	0.8194	0.001	0.6517	0.198	0.6763	0.062	0.7038	0.012	0.6723	0.088	0.6974	0.003	0.6756	0.068
579	0.8408	0.001	0.8283	0.001	0.8194	0.002	0.6709	0.013	0.6412	0.154	0.7038	0.006	0.6427	0.262	0.7255	0.001	0.6756	0.07
580	0.8295	0.001	0.7992	0.001	0.8194	0.001	0.6893	0.005	0.6465	0.165	0.7038	0.012	0.6682	0.02	0.6449	0.01	0.6756	0.067
581	0.8325	0.001	0.8377	0.001	0.8194	0.002	0.7026	0.001	0.6913	0.001	0.7038	0.007	0.7245	0.001	0.6523	0.029	0.6756	0.063
582	0.8026	0.001	0.8231	0.001	0.8194	0.001	0.6879	0.001	0.6664	0.029	0.7038	0.004	0.698	0.002	0.6142	0.488	0.6756	0.069
583	0.832	0.001	0.8145	0.001	0.8194	0.003	0.6982	0.012	0.6736	0.004	0.7038	0.019	0.6421	0.087	0.6292	0.09	0.6756	0.068
584	0.8323	0.001	0.7944	0.001	0.8194	0.003	0.6746	0.001	0.7094	0.001	0.7038	0.008	0.6996	0.003	0.6738	0.012	0.6756	0.061
585	0.8318	0.001	0.8078	0.001	0.8194	0.002	0.6844	0.002	0.6622	0.075	0.7038	0.006	0.6496	0.183	0.6557	0.05	0.6756	0.064
586	0.8184	0.001	0.8011	0.001	0.8194	0.003	0.6998	0.001	0.6661	0.003	0.7038	0.008	0.6433	0.157	0.6671	0.01	0.6756	0.072
587	0.8144	0.001	0.8267	0.001	0.8194	0.001	0.6549	0.027	0.6592	0.005	0.7038	0.008	0.6657	0.014	0.6593	0.005	0.6756	0.086
588	0.8398	0.001	0.8201	0.001	0.8194	0.001	0.682	0.021	0.6772	0.002	0.7038	0.01	0.6821	0.004	0.6479	0.181	0.6756	0.073
589	0.8171	0.001	0.8184	0.001	0.8194	0.001	0.6573	0.04	0.6571	0.123	0.7038	0.007	0.6965	0.001	0.6834	0.001	0.6756	0.07
590	0.838	0.001	0.8129	0.001	0.8194	0.001	0.67	0.008	0.6737	0.049	0.7038	0.009	0.6342	0.088	0.6508	0.163	0.6756	0.07
591	0.8355	0.001	0.81	0.001	0.8194	0.001	0.7123	0.001	0.6837	0.037	0.7038	0.009	0.6894	0.008	0.6519	0.007	0.6756	0.075
592	0.8308	0.001	0.8155	0.001	0.8194	0.001	0.6759	0.019	0.6671	0.06	0.7038	0.013	0.6412	0.037	0.6527	0.011	0.6756	0.063
593	0.8228	0.001	0.8052	0.001	0.8194	0.002	0.6707	0.125	0.6546	0.051	0.7038	0.008	0.655	0.011	0.6799	0.006	0.6756	0.062
594	0.8072	0.001	0.8083	0.001	0.8194	0.003	0.7104	0.014	0.6862	0.003	0.7038	0.01	0.6568	0.011	0.7168	0.001	0.6756	0.073
595	0.825	0.002	0.7925	0.002	0.8194	0.003	0.6932	0.003	0.6773	0.035	0.7038	0.014	0.6544	0.496	0.6181	0.101	0.6756	0.054
596	0.8147	0.001	0.7948	0.001	0.8194	0.001	0.6814	0.061	0.6919	0.022	0.7038	0.016	0.6831	0.216	0.6632	0.097	0.6756	0.064
597	0.8321	0.001	0.8297	0.001	0.8194	0.002	0.7081	0.001	0.6859	0.002	0.7038	0.004	0.6796	0.024	0.6948	0.008	0.6756	0.084
598	0.8531	0.001	0.8046	0.001	0.8194	0.001	0.695	0.001	0.6766	0.002	0.7038	0.01	0.7043	0.001	0.6831	0.002	0.6756	0.082
599	0.8369	0.001	0.8303	0.001	0.8194	0.001	0.7229	0.002	0.6577	0.202	0.7038	0.011	0.6637	0.103	0.6927	0.001	0.6756	0.075
600	0.8267	0.001	0.8147	0.001	0.8194	0.002	0.6801	0.006	0.673	0.002	0.7038	0.015	0.7073	0.002	0.644	0.069	0.6756	0.076
601	0.8454	0.001	0.8178	0.001	0.8194	0.002	0.6779	0.004	0.6652	0.013	0.7038	0.008	0.637	0.265	0.678	0.001	0.6756	0.054
602	0.8297	0.001	0.8092	0.001	0.8194	0.002	0.6584	0.23	0.6639	0.022	0.7038	0.008	0.6629	0.051	0.6431	0.03	0.6756	0.078
603	0.8301	0.001	0.8225	0.001	0.8194	0.004	0.6539	0.174	0.6579	0.016	0.7038	0.009	0.6499	0.009	0.6892	0.001	0.6756	0.08
604	0.8307	0.001	0.8076	0.001	0.8194	0.001	0.6582	0.087	0.6638	0.058	0.7038	0.007	0.6617	0.001	0.6249	0.048	0.6756	0.053
605	0.8438	0.001	0.8103	0.001	0.8194	0.001	0.6947	0.001	0.6924	0.001	0.7038	0.009	0.6157	0.319	0.657	0.019	0.6756	0.07
606	0.8352	0.001	0.8092	0.001	0.8194	0.001	0.6769	0.091	0.6823	0.005	0.7038	0.01	0.6451	0.021	0.6649	0.012	0.6756	0.069
607	0.7985	0.003	0.794	0.002	0.8194	0.001	0.6925	0.003	0.6405	0.518	0.7038	0.01	0.6652	0.072	0.6692	0.014	0.6756	0.074
608	0.8411	0.001	0.833	0.001	0.8194	0.002	0.7097	0.001	0.6527	0.038	0.7038	0.008	0.6643	0.032	0.6459	0.362	0.6756	0.064
609	0.8493	0.001	0.8276	0.001	0.8194	0.002	0.6855	0.024	0.6818	0.003	0.7038	0.012	0.6985	0.005	0.6439	0.082	0.6756	0.079
610	0.8443	0.001	0.8037	0.001	0.8194	0.002	0.6508	0.018	0.7162	0.001	0.7038	0.011	0.6516	0.032	0.6319	0.128	0.6756	0.071
611	0.8368	0.001	0.8178	0.001	0.8194	0.003	0.6532	0.013	0.6617	0.367	0.7038	0.007	0.6572	0.038	0.688	0.001	0.6756	0.062
612	0.8214	0.001	0.7971	0.001	0.8194	0.002	0.6846	0.017	0.685	0.014	0.7038	0.004	0.6589	0.058	0.6139	0.667	0.6756	0.078
613	0.8194	0.001	0.7986	0.001	0.8194	0.002	0.6857	0.002	0.6988	0.007	0.7038	0.009	0.6908	0.007	0.646	0.108	0.6756	0.062
614	0.8142	0.002	0.7812	0.001	0.8194	0.002	0.7142	0.003	0.6571	0.007	0.7038	0.011	0.6692	0.003	0.6816	0.008	0.6756	0.061
615	0.8293	0.001	0.8011	0.001	0.8194	0.003	0.6687	0.173	0.6807	0.009	0.7038	0.008	0.6848	0.008	0.6128	0.309	0.6756	0.078
616	0.8139	0.001	0.7886	0.001	0.8194	0.001	0.6915	0.006	0.6832	0.003	0.7038	0.009	0.6735	0.001	0.6376	0.03	0.6756	0.064
617	0.8331	0.001	0.8363	0.001	0.8194	0.002	0.6828	0.004	0.6776	0.003	0.7038	0.011	0.6377	0.128	0.6737	0.003	0.6756	0.072
618	0.8382	0.001	0.7917	0.001	0.8194	0.001	0.6771	0.014	0.6774	0.01	0.7038	0.003	0.6703	0.059	0.648	0.008	0.6756	0.073
619	0.8356	0.001	0.82	0.001	0.8194	0.003	0.6732	0.011	0.6395	0.429	0.7038	0.009	0.6415	0.103	0.6906	0.002	0.6756	0.074
620	0.821	0.001	0.8087	0.001	0.8194	0.001	0.6824	0.056	0.6703	0.016	0.7038	0.01	0.6694	0.039	0.6671	0.005	0.6756	0.075
621	0.8338	0.001	0.7905	0.001	0.8194	0.002	0.6865	0.009	0.65	0.07	0.7038	0.007	0.6604	0.149	0.6506	0.145	0.6756	0.073
622	0.8396	0.001	0.7981	0.001	0.8194	0.001	0.7013	0.006	0.6785	0.045	0.7038	0.008	0.6713	0.007	0.641	0.038	0.6756	0.065
623	0.8362	0.001	0.8238	0.001	0.8194	0.002	0.6749	0.005	0.6703	0.001	0.7038	0.007	0.6808	0.003	0.6621	0.011	0.6756	0.058
624	0.8263	0.001	0.8394	0.001	0.8194	0.002	0.7219	0.001	0.6674	0.02	0.7038	0.008	0.7189	0.001	0.6814	0.003	0.6756	0.084
625	0.8061	0.001	0.8274	0.001	0.8194	0.002	0.6508	0.105	0.6397	0.556	0.7038	0.008	0.6809	0.006	0.6469	0.039	0.6756	0.062
626	0.8435	0.001	0.7939	0.001	0.8194	0.002	0.6719	0.002	0.6436	0.076	0.7038	0.006	0.6757	0.002	0.6759	0.006	0.6756	0.061
627	0.8407	0.001	0.8249	0.001	0.8194	0.001	0.6623	0.031	0.693	0.001	0.7038	0.008	0.6393	0.374	0.6547	0.006	0.6756	0.056
628	0.8023	0.001	0.8264	0.001	0.8194	0.001	0.6862	0.001	0.658	0.05	0.7038	0.012	0.6522	0.116	0.6349	0.224	0.6756	0.075
629	0.8105	0.001	0.8048	0.001	0.8194	0.001	0.6826	0.003	0.6821	0.008	0.7038	0.007	0.692	0.031	0.6728	0.033	0.6756	0.06
630	0.8008	0.006	0.8256	0.001	0.8194	0.001	0.6678	0.048	0.6747	0.1	0.7038	0.008	0.6558	0.114	0.6565	0.061	0.6756	0.068
631	0.8406	0.001	0.8292	0.001	0.8194	0.001	0.6964	0.003	0.6574	0.108	0.7038	0.008	0.6327	0.093	0.6669	0.019	0.6756	0.068
632	0.812	0.001	0.8189	0.001	0.8194	0.001	0.7007	0.003	0.6686	0.031	0.7038	0.007	0.6737	0.046	0.6678	0.01	0.6756	0.069
633	0.8197	0.001	0.8024	0.001	0.8194	0.002	0.7243	0.001	0.698	0.003	0.7038	0.007	0.6706	0.001	0.6668	0.033	0.6756	0.076
634	0.8289	0.001	0.7926	0.001	0.8194	0.001	0.6979	0.001	0.6559	0.067	0.7038	0.006	0.6195	0.441	0.658	0.003	0.6756	0.064
635	0.8199	0.001	0.7931	0.001	0.8194	0.002	0.6672	0.086	0.6597	0.029	0.7038	0.009	0.6572	0.018	0.6666	0.005	0.6756	0.074
636	0.8353	0.002	0.8154	0.001	0.8194	0.001	0.6819	0.045	0.6426	0.018	0.7038	0.009	0.6442	0.018	0.686	0.007	0.6756	0.05
637	0.8172	0.001	0.8202	0.001	0.8194	0.002	0.6967	0.006	0.6812	0.002	0.7038	0.012	0.6859	0.001	0.6065	0.539	0.6756	0.066
638	0.8371	0.001	0.8093	0.001	0.8194	0.004	0.6717	0.106	0.6562	0.023	0.7038	0.013	0.6394	0.073	0.6902	0.003	0.6756	0.082
639	0.8268	0.001	0.8125	0.001	0.8194	0.001	0.6815	0.036	0.6552	0.578	0.7038	0.006	0.6645	0.109	0.6317	0.145	0.6756	0.07
640	0.8241	0.001	0.8238	0.001	0.8194	0.001	0.6644	0.011	0.6618	0.002	0.7038	0.009	0.6609	0.174	0.6446	0.105	0.6756	0.083
641	0.8426	0.001	0.8099	0.001	0.8194	0.002	0.6654	0.017	0.6614	0.008	0.7038	0.009	0.666	0.038	0.6596	0.002	0.6756	0.071
642	0.8244	0.001	0.8175	0.001	0.8194	0.003	0.6949	0.003	0.6744	0.022	0.7038	0.006	0.6901	0.003	0.6586	0.015	0.6756	0.073
643	0.8378	0.001	0.7919	0.001	0.8194	0.002	0.6656	0.19	0.6469	0.046	0.7038	0.008	0.6671	0.007	0.6559	0.041	0.6756	0.068
644	0.8158	0.001	0.8248	0.001	0.8194	0.002	0.6748	0.002	0.6934	0.001	0.7038	0.015	0.6728	0.035	0.6784	0.003	0.6756	0.063
645	0.8322	0.001	0.8033	0.001	0.8194	0.001	0.7056	0.001	0.6548	0.07	0.7038	0.01	0.6649	0.019	0.6664	0.034	0.6756	0.068
646	0.8302	0.001	0.8225	0.001	0.8194	0.003	0.6752	0.059	0.6653	0.048	0.7038	0.008	0.6208	0.199	0.6876	0.005	0.6756	0.068
647	0.833	0.001	0.815	0.001	0.8194	0.002	0.6841	0.008	0.6621	0.046	0.7038	0.01	0.6525	0.009	0.6745	0.004	0.6756	0.07
648	0.8231	0.001	0.8215	0.001	0.8194	0.003	0.6911	0.039	0.6737	0.024	0.7038	0.01	0.6832	0.002	0.6669	0.007	0.6756	0.054
649	0.8218	0.001	0.8076	0.001	0.8194	0.002	0.691	0.033	0.6807	0.002	0.7038	0.007	0.655	0.116	0.6607	0.002	0.6756	0.058
650	0.8546	0.001	0.7898	0.001	0.8194	0.003	0.6524	0.201	0.6599	0.258	0.7038	0.012	0.691	0.002	0.668	0.04	0.6756	0.075
651	0.8216	0.001	0.8294	0.001	0.8194	0.003	0.7006	0.001	0.6669	0.031	0.7038	0.008	0.6843	0.006	0.6699	0.001	0.6756	0.061
652	0.8398	0.001	0.8162	0.001	0.8194	0.004	0.6471	0.099	0.6606	0.026	0.7038	0.008	0.6653	0.009	0.672	0.005	0.6756	0.055
653	0.8232	0.001	0.8159	0.001	0.8194	0.002	0.6734	0.013	0.6831	0.001	0.7038	0.01	0.6582	0.188	0.639	0.04	0.6756	0.06
654	0.8193	0.001	0.7868	0.001	0.8194	0.001	0.6803	0.001	0.6935	0.008	0.7038	0.011	0.6342	0.218	0.6843	0.004	0.6756	0.075
655	0.8238	0.001	0.8119	0.001	0.8194	0.001	0.6855	0.021	0.6703	0.019	0.7038	0.008	0.6625	0.051	0.6436	0.141	0.6756	0.071
656	0.8216	0.001	0.8004	0.001	0.8194	0.002	0.6984	0.002	0.6767	0.015	0.7038	0.011	0.6524	0.044	0.6559	0.03	0.6756	0.07
657	0.834	0.001	0.8096	0.001	0.8194	0.001	0.7029	0.005	0.6546	0.083	0.7038	0.009	0.6522	0.112	0.6665	0.021	0.6756	0.072
658	0.8173	0.001	0.8013	0.001	0.8194	0.003	0.6722	0.01	0.6768	0.003	0.7038	0.008	0.628	0.222	0.6511	0.028	0.6756	0.057
659	0.8055	0.001	0.8064	0.001	0.8194	0.001	0.6863	0.004	0.6888	0.004	0.7038	0.017	0.664	0.085	0.6665	0.015	0.6756	0.076
660	0.819	0.001	0.8163	0.001	0.8194	0.002	0.6826	0.066	0.6656	0.07	0.7038	0.014	0.6882	0.003	0.6825	0.009	0.6756	0.048
661	0.8049	0.001	0.8136	0.001	0.8194	0.003	0.6836	0.002	0.6517	0.007	0.7038	0.009	0.6684	0.01	0.6695	0.002	0.6756	0.055
662	0.8176	0.001	0.811	0.001	0.8194	0.001	0.7014	0.001	0.6641	0.129	0.7038	0.006	0.6967	0.007	0.6854	0.01	0.6756	0.071
663	0.8272	0.001	0.8039	0.001	0.8194	0.002	0.6914	0.016	0.6762	0.002	0.7038	0.009	0.6873	0.001	0.683	0.007	0.6756	0.063
664	0.8365	0.001	0.8182	0.001	0.8194	0.002	0.6532	0.105	0.6574	0.017	0.7038	0.004	0.6799	0.006	0.6391	0.146	0.6756	0.065
665	0.82	0.001	0.8163	0.001	0.8194	0.002	0.6731	0.023	0.6943	0.003	0.7038	0.009	0.722	0.011	0.6647	0.03	0.6756	0.073
666	0.8406	0.001	0.7974	0.002	0.8194	0.002	0.645	0.167	0.662	0.023	0.7038	0.01	0.6755	0.025	0.6827	0.008	0.6756	0.064
667	0.8323	0.001	0.8102	0.001	0.8194	0.004	0.6919	0.026	0.6553	0.044	0.7038	0.008	0.6767	0.04	0.6442	0.025	0.6756	0.069
668	0.8324	0.001	0.7956	0.002	0.8194	0.002	0.7028	0.004	0.6684	0.062	0.7038	0.005	0.6624	0.003	0.6882	0.002	0.6756	0.074
669	0.8432	0.001	0.8186	0.001	0.8194	0.002	0.6919	0.006	0.6757	0.002	0.7038	0.013	0.6598	0.209	0.6564	0.012	0.6756	0.075
670	0.8303	0.001	0.7953	0.001	0.8194	0.001	0.686	0.012	0.6555	0.034	0.7038	0.005	0.6658	0.104	0.6637	0.011	0.6756	0.074
671	0.831	0.001	0.8002	0.001	0.8194	0.002	0.681	0.164	0.6663	0.002	0.7038	0.008	0.6635	0.103	0.6756	0.035	0.6756	0.065
672	0.811	0.002	0.8263	0.001	0.8194	0.001	0.6779	0.007	0.6792	0.006	0.7038	0.009	0.6845	0.002	0.6558	0.046	0.6756	0.061
673	0.8281	0.001	0.8043	0.002	0.8194	0.001	0.7074	0.001	0.6645	0.027	0.7038	0.005	0.6668	0.026	0.6684	0.009	0.6756	0.068
674	0.8327	0.001	0.8217	0.001	0.8194	0.002	0.6818	0.004	0.6812	0.007	0.7038	0.011	0.6857	0.008	0.6644	0.027	0.6756	0.074
675	0.8583	0.001	0.8182	0.001	0.8194	0.002	0.6817	0.001	0.6636	0.008	0.7038	0.01	0.6664	0.104	0.6288	0.323	0.6756	0.073
676	0.8084	0.001	0.8289	0.001	0.8194	0.001	0.715	0.004	0.6658	0.043	0.7038	0.008	0.6508	0.029	0.609	0.183	0.6756	0.062
677	0.8313	0.001	0.8239	0.001	0.8194	0.001	0.7072	0.004	0.6451	0.298	0.7038	0.009	0.675	0.005	0.6577	0.025	0.6756	0.07
678	0.8246	0.001	0.8026	0.008	0.8194	0.001	0.6468	0.2	0.6538	0.218	0.7038	0.007	0.6699	0.021	0.6418	0.018	0.6756	0.08
679	0.825	0.001	0.8098	0.001	0.8194	0.004	0.6823	0.001	0.6922	0.001	0.7038	0.012	0.6928	0.024	0.6547	0.01	0.6756	0.067
680	0.8343	0.001	0.8094	0.001	0.8194	0.001	0.7211	0.01	0.685	0.002	0.7038	0.012	0.6343	0.185	0.666	0.004	0.6756	0.059
681	0.8351	0.001	0.7985	0.001	0.8194	0.001	0.6521	0.397	0.667	0.018	0.7038	0.019	0.7001	0.004	0.6349	0.075	0.6756	0.049
682	0.8335	0.001	0.8386	0.001	0.8194	0.002	0.7181	0.001	0.7015	0.001	0.7038	0.014	0.6552	0.018	0.6681	0.004	0.6756	0.062
683	0.8416	0.001	0.8164	0.001	0.8194	0.001	0.6977	0.001	0.667	0.012	0.7038	0.007	0.6409	0.063	0.6724	0.005	0.6756	0.061
684	0.8171	0.001	0.799	0.001	0.8194	0.002	0.6896	0.022	0.6746	0.009	0.7038	0.005	0.7061	0.001	0.6602	0.021	0.6756	0.065
685	0.8349	0.001	0.7932	0.001	0.8194	0.003	0.6781	0.075	0.6723	0.008	0.7038	0.01	0.6909	0.006	0.6629	0.014	0.6756	0.069
686	0.8401	0.001	0.7997	0.001	0.8194	0.002	0.6465	0.315	0.6841	0.003	0.7038	0.015	0.6961	0.009	0.694	0.001	0.6756	0.066
687	0.8116	0.002	0.8298	0.001	0.8194	0.001	0.6716	0.001	0.6549	0.007	0.7038	0.007	0.6441	0.077	0.6621	0.035	0.6756	0.07
688	0.8192	0.001	0.7918	0.004	0.8194	0.001	0.6886	0.001	0.6544	0.046	0.7038	0.009	0.6778	0.003	0.688	0.001	0.6756	0.078
689	0.8237	0.002	0.8213	0.001	0.8194	0.001	0.6594	0.337	0.6688	0.004	0.7038	0.013	0.6884	0.001	0.6487	0.057	0.6756	0.073
690	0.8249	0.001	0.8187	0.001	0.8194	0.001	0.6695	0.027	0.6746	0.004	0.7038	0.008	0.6831	0.005	0.6805	0.003	0.6756	0.07
691	0.8071	0.005	0.7984	0.002	0.8194	0.001	0.7238	0.001	0.6744	0.003	0.7038	0.002	0.6931	0.004	0.6749	0.004	0.6756	0.073
692	0.8131	0.001	0.8189	0.001	0.8194	0.004	0.7156	0.003	0.6742	0.009	0.7038	0.005	0.6461	0.069	0.6583	0.007	0.6756	0.073
693	0.818	0.001	0.8065	0.001	0.8194	0.001	0.6919	0.001	0.6814	0.002	0.7038	0.008	0.6482	0.099	0.6743	0.024	0.6756	0.064
694	0.7953	0.001	0.8066	0.001	0.8194	0.001	0.6784	0.001	0.6656	0.01	0.7038	0.008	0.642	0.181	0.6642	0.038	0.6756	0.073
695	0.8169	0.001	0.8006	0.001	0.8194	0.003	0.6835	0.099	0.677	0.001	0.7038	0.009	0.6507	0.146	0.6477	0.094	0.6756	0.068
696	0.7965	0.001	0.8484	0.001	0.8194	0.001	0.692	0.014	0.6871	0.014	0.7038	0.009	0.6903	0.004	0.6673	0.01	0.6756	0.059
697	0.8385	0.001	0.795	0.001	0.8194	0.002	0.6755	0.03	0.669	0.041	0.7038	0.01	0.6667	0.114	0.6618	0.002	0.6756	0.06
698	0.8344	0.001	0.8001	0.001	0.8194	0.003	0.7064	0.001	0.6705	0.008	0.7038	0.009	0.6771	0.142	0.6542	0.01	0.6756	0.079
699	0.8115	0.003	0.8292	0.001	0.8194	0.005	0.7109	0.001	0.6629	0.005	0.7038	0.009	0.6805	0.001	0.6333	0.118	0.6756	0.074
700	0.8215	0.001	0.8223	0.001	0.8194	0.002	0.7142	0.001	0.6529	0.284	0.7038	0.01	0.6436	0.172	0.6995	0.002	0.6756	0.071
701	0.8434	0.001	0.8038	0.001	0.8194	0.003	0.6547	0.089	0.6804	0.001	0.7038	0.012	0.6239	0.182	0.6621	0.042	0.6756	0.07
702	0.8309	0.001	0.7968	0.004	0.8194	0.001	0.7034	0.001	0.6789	0.004	0.7038	0.009	0.678	0.006	0.6434	0.083	0.6756	0.078
703	0.8329	0.001	0.7867	0.001	0.8194	0.001	0.6704	0.569	0.6811	0.007	0.7038	0.015	0.6445	0.115	0.6618	0.017	0.6756	0.067
704	0.8138	0.001	0.8168	0.001	0.8194	0.002	0.6534	0.844	0.6947	0.003	0.7038	0.005	0.6324	0.029	0.6506	0.015	0.6756	0.071
705	0.8186	0.001	0.8163	0.001	0.8194	0.002	0.683	0.007	0.7034	0.002	0.7038	0.009	0.6536	0.182	0.614	0.448	0.6756	0.062
706	0.8243	0.002	0.8075	0.001	0.8194	0.001	0.7011	0.001	0.7117	0.001	0.7038	0.008	0.6696	0.018	0.6348	0.126	0.6756	0.075
707	0.8367	0.001	0.799	0.001	0.8194	0.002	0.6756	0.002	0.686	0.007	0.7038	0.008	0.6588	0.029	0.6231	0.116	0.6756	0.073
708	0.7938	0.001	0.8201	0.001	0.8194	0.002	0.6762	0.051	0.642	0.195	0.7038	0.011	0.6279	0.427	0.6547	0.009	0.6756	0.07
709	0.8302	0.001	0.8123	0.001	0.8194	0.001	0.6986	0.004	0.6717	0.001	0.7038	0.008	0.6697	0.062	0.6637	0.01	0.6756	0.066
710	0.8058	0.001	0.8001	0.001	0.8194	0.001	0.7002	0.001	0.6961	0.006	0.7038	0.009	0.6423	0.277	0.6315	0.081	0.6756	0.066
711	0.8356	0.001	0.8235	0.001	0.8194	0.001	0.6899	0.032	0.6757	0.004	0.7038	0.006	0.6296	0.101	0.6509	0.039	0.6756	0.072
712	0.811	0.001	0.8337	0.001	0.8194	0.002	0.6561	0.157	0.6702	0.004	0.7038	0.007	0.706	0.001	0.6671	0.016	0.6756	0.062
713	0.813	0.001	0.8209	0.001	0.8194	0.001	0.6917	0.001	0.6866	0.001	0.7038	0.008	0.7121	0.001	0.6423	0.2	0.6756	0.061
714	0.8204	0.001	0.8218	0.001	0.8194	0.001	0.6444	0.308	0.6886	0.001	0.7038	0.009	0.7041	0.001	0.6594	0.006	0.6756	0.067
715	0.822	0.001	0.7904	0.001	0.8194	0.001	0.6991	0.007	0.6742	0.001	0.7038	0.006	0.6655	0.005	0.6792	0.002	0.6756	0.072
716	0.8482	0.001	0.7895	0.001	0.8194	0.003	0.6685	0.052	0.6818	0.003	0.7038	0.007	0.6859	0.002	0.6553	0.1	0.6756	0.07
717	0.8221	0.001	0.8067	0.001	0.8194	0.001	0.6803	0.001	0.6528	0.107	0.7038	0.012	0.6341	0.139	0.6841	0.004	0.6756	0.067
718	0.8307	0.001	0.8092	0.001	0.8194	0.001	0.6762	0.051	0.6506	0.014	0.7038	0.007	0.6428	0.07	0.7129	0.001	0.6756	0.066
719	0.838	0.001	0.7931	0.002	0.8194	0.002	0.6926	0.001	0.6846	0.002	0.7038	0.007	0.6555	0.015	0.6349	0.204	0.6756	0.06
720	0.7922	0.002	0.7878	0.001	0.8194	0.005	0.6602	0.033	0.7025	0.002	0.7038	0.008	0.6775	0.013	0.6279	0.098	0.6756	0.069
721	0.8346	0.001	0.81	0.001	0.8194	0.001	0.7094	0.001	0.6678	0.011	0.7038	0.01	0.6644	0.032	0.656	0.013	0.6756	0.075
722	0.8301	0.001	0.7891	0.004	0.8194	0.001	0.6959	0.001	0.6723	0.005	0.7038	0.007	0.6475	0.132	0.6435	0.016	0.6756	0.062
723	0.8233	0.001	0.8143	0.001	0.8194	0.003	0.6759	0.006	0.689	0.001	0.7038	0.006	0.6663	0.008	0.6695	0.005	0.6756	0.075
724	0.8056	0.001	0.8228	0.001	0.8194	0.003	0.6893	0.001	0.6714	0.046	0.7038	0.006	0.7114	0.002	0.6997	0.001	0.6756	0.059
725	0.8247	0.001	0.8149	0.001	0.8194	0.002	0.6508	0.198	0.7124	0.001	0.7038	0.01	0.6872	0.006	0.6606	0.045	0.6756	0.067
726	0.7993	0.003	0.8041	0.001	0.8194	0.002	0.6792	0.014	0.6612	0.034	0.7038	0.01	0.6943	0.005	0.6642	0.023	0.6756	0.094
727	0.8193	0.001	0.7988	0.001	0.8194	0.002	0.665	0.035	0.6472	0.356	0.7038	0.006	0.6951	0.001	0.677	0.003	0.6756	0.073
728	0.8323	0.001	0.8172	0.001	0.8194	0.001	0.695	0.001	0.6826	0.002	0.7038	0.009	0.6483	0.103	0.6888	0.001	0.6756	0.05
729	0.817	0.001	0.8264	0.001	0.8194	0.001	0.6995	0.002	0.6489	0.128	0.7038	0.006	0.6771	0.009	0.6669	0.014	0.6756	0.058
730	0.8191	0.001	0.8083	0.001	0.8194	0.002	0.6717	0.005	0.669	0.099	0.7038	0.007	0.7202	0.001	0.6686	0.007	0.6756	0.061
731	0.8224	0.001	0.8193	0.001	0.8194	0.002	0.6833	0.013	0.7103	0.001	0.7038	0.01	0.6864	0.001	0.6548	0.046	0.6756	0.069
732	0.8458	0.001	0.8272	0.001	0.8194	0.003	0.6708	0.101	0.6876	0.001	0.7038	0.01	0.6725	0.023	0.658	0.027	0.6756	0.065
733	0.8322	0.001	0.7982	0.001	0.8194	0.001	0.6757	0.003	0.6564	0.03	0.7038	0.006	0.662	0.28	0.6688	0.007	0.6756	0.06
734	0.8451	0.001	0.8176	0.001	0.8194	0.001	0.6724	0.127	0.6539	0.005	0.7038	0.006	0.6604	0.013	0.6308	0.336	0.6756	0.076
735	0.8206	0.001	0.8032	0.001	0.8194	0.001	0.6657	0.011	0.6718	0.064	0.7038	0.012	0.6616	0.067	0.6367	0.055	0.6756	0.072
736	0.8028	0.001	0.8067	0.001	0.8194	0.001	0.6616	0.022	0.6687	0.034	0.7038	0.011	0.6471	0.389	0.6694	0.001	0.6756	0.062
737	0.8265	0.001	0.822	0.001	0.8194	0.002	0.6767	0.003	0.6631	0.027	0.7038	0.006	0.7141	0.001	0.6535	0.02	0.6756	0.069
738	0.8088	0.001	0.802	0.001	0.8194	0.001	0.7036	0.007	0.6744	0.005	0.7038	0.011	0.7134	0.003	0.646	0.269	0.6756	0.079
739	0.8259	0.001	0.8235	0.001	0.8194	0.002	0.7128	0.001	0.6918	0.009	0.7038	0.007	0.6617	0.02	0.6899	0.003	0.6756	0.079
740	0.824	0.001	0.8256	0.001	0.8194	0.001	0.6777	0.086	0.6636	0.073	0.7038	0.007	0.6463	0.131	0.641	0.091	0.6756	0.056
741	0.8348	0.001	0.781	0.001	0.8194	0.003	0.6958	0.006	0.6634	0.004	0.7038	0.015	0.7154	0.003	0.6303	0.057	0.6756	0.066
742	0.819	0.002	0.8063	0.001	0.8194	0.001	0.6999	0.002	0.6762	0.008	0.7038	0.009	0.7158	0.001	0.6387	0.132	0.6756	0.054
743	0.8346	0.001	0.812	0.001	0.8194	0.001	0.6818	0.037	0.6909	0.001	0.7038	0.007	0.7068	0.001	0.6525	0.021	0.6756	0.078
744	0.8227	0.001	0.8076	0.002	0.8194	0.002	0.685	0.004	0.6509	0.027	0.7038	0.008	0.6854	0.042	0.6527	0.067	0.6756	0.056
745	0.8177	0.001	0.784	0.001	0.8194	0.001	0.698	0.056	0.7108	0.001	0.7038	0.005	0.7101	0.001	0.6649	0.01	0.6756	0.072
746	0.8041	0.001	0.7901	0.001	0.8194	0.001	0.6865	0.018	0.666	0.046	0.7038	0.009	0.6673	0.019	0.6537	0.043	0.6756	0.056
747	0.8426	0.001	0.8	0.001	0.8194	0.005	0.6825	0.017	0.6622	0.013	0.7038	0.008	0.6641	0.079	0.645	0.052	0.6756	0.072
748	0.8376	0.001	0.8206	0.001	0.8194	0.001	0.7239	0.001	0.6702	0.011	0.7038	0.004	0.6704	0.018	0.6596	0.009	0.6756	0.065
749	0.8238	0.001	0.8078	0.001	0.8194	0.001	0.7186	0.001	0.6531	0.159	0.7038	0.011	0.6508	0.041	0.6889	0.003	0.6756	0.062
750	0.8154	0.001	0.8181	0.001	0.8194	0.002	0.6931	0.001	0.6794	0.001	0.7038	0.009	0.6206	0.329	0.6432	0.041	0.6756	0.079
751	0.8147	0.001	0.7995	0.001	0.8194	0.002	0.6351	0.196	0.6823	0.074	0.7038	0.012	0.6607	0.096	0.6712	0.002	0.6756	0.064
752	0.8351	0.001	0.812	0.001	0.8194	0.002	0.6786	0.186	0.675	0.019	0.7038	0.01	0.6808	0.029	0.6692	0.018	0.6756	0.075
753	0.8158	0.001	0.813	0.002	0.8194	0.002	0.6761	0.071	0.6771	0.001	0.7038	0.009	0.6177	0.262	0.6496	0.018	0.6756	0.066
754	0.8367	0.001	0.821	0.001	0.8194	0.001	0.6964	0.013	0.6579	0.009	0.7038	0.011	0.6731	0.014	0.69	0.003	0.6756	0.075
755	0.8442	0.001	0.8104	0.001	0.8194	0.001	0.6678	0.08	0.6531	0.018	0.7038	0.007	0.6594	0.003	0.6749	0.004	0.6756	0.081
756	0.8306	0.001	0.8222	0.001	0.8194	0.002	0.6759	0.003	0.675	0.018	0.7038	0.01	0.7256	0.001	0.6552	0.05	0.6756	0.069
757	0.824	0.002	0.8131	0.001	0.8194	0.003	0.6839	0.016	0.6868	0.002	0.7038	0.011	0.6483	0.5	0.6736	0.004	0.6756	0.066
758	0.8519	0.001	0.811	0.001	0.8194	0.002	0.6557	0.094	0.6832	0.015	0.7038	0.01	0.6476	0.067	0.6469	0.043	0.6756	0.051
759	0.8237	0.001	0.8065	0.001	0.8194	0.001	0.6618	0.031	0.6732	0.005	0.7038	0.01	0.652	0.01	0.6511	0.049	0.6756	0.081
760	0.8352	0.001	0.8311	0.001	0.8194	0.002	0.6907	0.006	0.69	0.002	0.7038	0.011	0.6817	0.005	0.6722	0.003	0.6756	0.076
761	0.8228	0.002	0.8306	0.001	0.8194	0.004	0.6832	0.005	0.6477	0.051	0.7038	0.009	0.6935	0.018	0.622	0.239	0.6756	0.063
762	0.7956	0.002	0.8089	0.001	0.8194	0.004	0.6932	0.023	0.6595	0.029	0.7038	0.012	0.6743	0.008	0.6918	0.002	0.6756	0.068
763	0.8246	0.001	0.8241	0.001	0.8194	0.002	0.6738	0.009	0.6747	0.018	0.7038	0.011	0.6692	0.016	0.6295	0.037	0.6756	0.056
764	0.8206	0.001	0.8054	0.001	0.8194	0.001	0.7	0.001	0.693	0.001	0.7038	0.009	0.6531	0.129	0.6477	0.127	0.6756	0.06
765	0.8288	0.001	0.811	0.001	0.8194	0.002	0.679	0.044	0.6774	0.049	0.7038	0.008	0.6809	0.006	0.7113	0.001	0.6756	0.073
766	0.8171	0.001	0.8181	0.001	0.8194	0.001	0.6907	0.003	0.6726	0.014	0.7038	0.006	0.6879	0.005	0.6615	0.049	0.6756	0.067
767	0.8062	0.001	0.8053	0.001	0.8194	0.002	0.6992	0.001	0.6835	0.02	0.7038	0.008	0.6643	0.095	0.646	0.087	0.6756	0.06
768	0.8387	0.001	0.805	0.001	0.8194	0.003	0.6767	0.004	0.6895	0.001	0.7038	0.011	0.6576	0.046	0.6399	0.044	0.6756	0.066
769	0.8325	0.001	0.8169	0.001	0.8194	0.002	0.6856	0.001	0.6866	0.001	0.7038	0.009	0.6482	0.417	0.6733	0.001	0.6756	0.069
770	0.7756	0.002	0.8137	0.001	0.8194	0.002	0.6941	0.008	0.6726	0.022	0.7038	0.008	0.6308	0.487	0.6639	0.01	0.6756	0.07
771	0.8149	0.003	0.8036	0.001	0.8194	0.001	0.6888	0.011	0.7056	0.001	0.7038	0.001	0.6766	0.011	0.6576	0.008	0.6756	0.077
772	0.8347	0.001	0.7809	0.002	0.8194	0.001	0.6751	0.099	0.6868	0.014	0.7038	0.015	0.648	0.214	0.6777	0.004	0.6756	0.065
773	0.8323	0.001	0.8356	0.001	0.8194	0.001	0.6746	0.003	0.6545	0.039	0.7038	0.014	0.6857	0.031	0.6508	0.011	0.6756	0.062
774	0.8083	0.003	0.829	0.001	0.8194	0.001	0.7181	0.001	0.6766	0.002	0.7038	0.012	0.6158	0.197	0.7016	0.002	0.6756	0.056
775	0.8393	0.001	0.8248	0.001	0.8194	0.001	0.6834	0.001	0.6897	0.006	0.7038	0.011	0.6976	0.006	0.6383	0.087	0.6756	0.065
776	0.8433	0.001	0.7973	0.001	0.8194	0.002	0.6745	0.023	0.6713	0.025	0.7038	0.011	0.685	0.002	0.6817	0.009	0.6756	0.082
777	0.8425	0.002	0.7918	0.001	0.8194	0.002	0.6971	0.003	0.6769	0.006	0.7038	0.009	0.6553	0.032	0.65	0.212	0.6756	0.069
778	0.8123	0.001	0.8247	0.001	0.8194	0.001	0.6706	0.009	0.6775	0.008	0.7038	0.008	0.699	0.004	0.6635	0.008	0.6756	0.076
779	0.8284	0.001	0.8256	0.001	0.8194	0.002	0.7188	0.001	0.6531	0.03	0.7038	0.007	0.6275	0.588	0.6617	0.02	0.6756	0.075
780	0.7998	0.001	0.8207	0.001	0.8194	0.001	0.6814	0.006	0.6714	0.042	0.7038	0.003	0.671	0.013	0.6525	0.003	0.6756	0.071
781	0.8509	0.001	0.826	0.001	0.8194	0.001	0.6654	0.112	0.6879	0.006	0.7038	0.007	0.6524	0.138	0.6581	0.013	0.6756	0.071
782	0.8433	0.001	0.8361	0.001	0.8194	0.002	0.6377	0.148	0.682	0.005	0.7038	0.006	0.6528	0.153	0.6585	0.017	0.6756	0.081
783	0.8129	0.003	0.8184	0.001	0.8194	0.001	0.6798	0.022	0.6757	0.003	0.7038	0.013	0.6491	0.033	0.7069	0.001	0.6756	0.073
784	0.8108	0.001	0.794	0.001	0.8194	0.003	0.6636	0.019	0.7023	0.017	0.7038	0.011	0.681	0.022	0.6801	0.003	0.6756	0.064
785	0.8011	0.001	0.809	0.001	0.8194	0.003	0.672	0.032	0.6736	0.018	0.7038	0.014	0.6884	0.002	0.6885	0.002	0.6756	0.074
786	0.8216	0.001	0.8152	0.001	0.8194	0.001	0.6634	0.008	0.6887	0.002	0.7038	0.008	0.6473	0.024	0.666	0.007	0.6756	0.055
787	0.8488	0.001	0.8277	0.001	0.8194	0.002	0.6588	0.344	0.6889	0.001	0.7038	0.007	0.6313	0.281	0.6729	0.01	0.6756	0.059
788	0.8423	0.001	0.8079	0.001	0.8194	0.002	0.71	0.001	0.6922	0.003	0.7038	0.008	0.7185	0.001	0.6469	0.12	0.6756	0.056
789	0.8109	0.001	0.8249	0.001	0.8194	0.002	0.7118	0.001	0.6617	0.031	0.7038	0.009	0.6484	0.249	0.6917	0.001	0.6756	0.072
790	0.8394	0.001	0.8095	0.001	0.8194	0.001	0.7036	0.004	0.6617	0.038	0.7038	0.011	0.6753	0.016	0.6633	0.003	0.6756	0.066
791	0.8307	0.001	0.8226	0.001	0.8194	0.001	0.6827	0.036	0.6786	0.003	0.7038	0.013	0.6762	0.05	0.7011	0.001	0.6756	0.078
792	0.8118	0.001	0.8336	0.001	0.8194	0.001	0.6815	0.208	0.6685	0.002	0.7038	0.007	0.6924	0.033	0.6652	0.003	0.6756	0.074
793	0.8284	0.001	0.8107	0.001	0.8194	0.001	0.6807	0.007	0.7022	0.001	0.7038	0.014	0.6603	0.031	0.6267	0.095	0.6756	0.062
794	0.8309	0.001	0.8137	0.001	0.8194	0.003	0.6585	0.125	0.6859	0.001	0.7038	0.009	0.7278	0.001	0.6655	0.014	0.6756	0.07
795	0.7969	0.002	0.8168	0.001	0.8194	0.001	0.6959	0.004	0.6632	0.014	0.7038	0.008	0.6351	0.229	0.6674	0.053	0.6756	0.071
796	0.8302	0.001	0.8197	0.001	0.8194	0.001	0.6588	0.064	0.6695	0.001	0.7038	0.009	0.6763	0.075	0.6669	0.007	0.6756	0.064
797	0.8074	0.001	0.8331	0.001	0.8194	0.002	0.6764	0.226	0.6664	0.02	0.7038	0.008	0.6912	0.003	0.6534	0.084	0.6756	0.061
798	0.8091	0.001	0.8284	0.001	0.8194	0.001	0.7039	0.001	0.6865	0.002	0.7038	0.01	0.6914	0.033	0.6566	0.005	0.6756	0.079
799	0.8209	0.001	0.8216	0.001	0.8194	0.003	0.709	0.006	0.6785	0.001	0.7038	0.005	0.6563	0.012	0.6401	0.061	0.6756	0.072
800	0.8124	0.001	0.8111	0.001	0.8194	0.002	0.708	0.001	0.6917	0.001	0.7038	0.005	0.653	0.015	0.6565	0.093	0.6756	0.068
801	0.817	0.001	0.8222	0.001	0.8194	0.002	0.6825	0.001	0.6811	0.001	0.7038	0.006	0.6743	0.021	0.6657	0.006	0.6756	0.075
802	0.8346	0.001	0.827	0.001	0.8194	0.001	0.7115	0.005	0.6877	0.002	0.7038	0.007	0.6904	0.009	0.6871	0.004	0.6756	0.061
803	0.8082	0.001	0.8262	0.001	0.8194	0.003	0.6421	0.141	0.6627	0.009	0.7038	0.008	0.6776	0.025	0.678	0.023	0.6756	0.059
804	0.8044	0.001	0.8158	0.001	0.8194	0.002	0.7066	0.01	0.6937	0.001	0.7038	0.004	0.6721	0.02	0.6659	0.012	0.6756	0.067
805	0.8386	0.001	0.8323	0.001	0.8194	0.001	0.6776	0.003	0.6759	0.013	0.7038	0.006	0.6752	0.036	0.6609	0.022	0.6756	0.061
806	0.8203	0.001	0.7754	0.002	0.8194	0.001	0.7015	0.001	0.659	0.012	0.7038	0.01	0.6944	0.003	0.6795	0.002	0.6756	0.062
807	0.821	0.001	0.8167	0.001	0.8194	0.003	0.6916	0.016	0.6863	0.002	0.7038	0.012	0.6954	0.003	0.6825	0.002	0.6756	0.061
808	0.8266	0.013	0.8216	0.001	0.8194	0.001	0.6901	0.001	0.6817	0.005	0.7038	0.008	0.666	0.141	0.6288	0.062	0.6756	0.066
809	0.8392	0.001	0.8296	0.001	0.8194	0.001	0.7045	0.001	0.6626	0.079	0.7038	0.009	0.7023	0.003	0.647	0.022	0.6756	0.067
810	0.8321	0.001	0.8046	0.001	0.8194	0.002	0.697	0.001	0.6802	0.008	0.7038	0.014	0.6189	0.02	0.6936	0.002	0.6756	0.064
811	0.828	0.001	0.8028	0.001	0.8194	0.002	0.6609	0.162	0.6762	0.004	0.7038	0.008	0.6363	0.247	0.6266	0.256	0.6756	0.076
812	0.7897	0.001	0.8343	0.001	0.8194	0.001	0.6792	0.266	0.6469	0.036	0.7038	0.004	0.6647	0.017	0.6296	0.127	0.6756	0.055
813	0.8337	0.001	0.8147	0.001	0.8194	0.001	0.7099	0.008	0.6806	0.001	0.7038	0.013	0.6921	0.001	0.6381	0.032	0.6756	0.082
814	0.8296	0.001	0.8084	0.001	0.8194	0.001	0.6952	0.012	0.6732	0.008	0.7038	0.011	0.6276	0.681	0.653	0.028	0.6756	0.06
815	0.8251	0.001	0.8353	0.001	0.8194	0.001	0.6975	0.002	0.6609	0.03	0.7038	0.009	0.6796	0.014	0.6425	0.218	0.6756	0.057
816	0.8131	0.001	0.8126	0.001	0.8194	0.003	0.6759	0.186	0.6759	0.297	0.7038	0.006	0.6749	0.024	0.6722	0.005	0.6756	0.067
817	0.8139	0.001	0.8235	0.001	0.8194	0.001	0.7114	0.001	0.6724	0.012	0.7038	0.014	0.6776	0.01	0.631	0.166	0.6756	0.061
818	0.8193	0.001	0.8268	0.001	0.8194	0.002	0.6877	0.002	0.6515	0.037	0.7038	0.012	0.6579	0.003	0.6886	0.002	0.6756	0.065
819	0.8225	0.001	0.8046	0.001	0.8194	0.002	0.652	0.236	0.6655	0.051	0.7038	0.014	0.6735	0.004	0.7039	0.001	0.6756	0.072
820	0.8555	0.001	0.8141	0.001	0.8194	0.001	0.6724	0.001	0.6621	0.006	0.7038	0.007	0.657	0.025	0.6617	0.005	0.6756	0.071
821	0.82	0.001	0.7913	0.001	0.8194	0.002	0.6603	0.044	0.7117	0.001	0.7038	0.009	0.6846	0.005	0.6743	0.007	0.6756	0.064
822	0.8093	0.001	0.8144	0.001	0.8194	0.002	0.6996	0.002	0.6556	0.015	0.7038	0.009	0.662	0.002	0.6907	0.016	0.6756	0.054
823	0.8356	0.001	0.8189	0.001	0.8194	0.001	0.6653	0.028	0.6712	0.003	0.7038	0.01	0.6978	0.003	0.6715	0.005	0.6756	0.062
824	0.8379	0.001	0.7864	0.001	0.8194	0.001	0.6695	0.036	0.6641	0.009	0.7038	0.012	0.6592	0.045	0.6481	0.054	0.6756	0.079
825	0.8188	0.001	0.8031	0.001	0.8194	0.002	0.6656	0.081	0.6696	0.001	0.7038	0.006	0.6581	0.011	0.6514	0.161	0.6756	0.078
826	0.8167	0.001	0.8032	0.001	0.8194	0.002	0.6901	0.005	0.679	0.001	0.7038	0.011	0.6133	0.174	0.692	0.002	0.6756	0.073
827	0.8062	0.001	0.8278	0.001	0.8194	0.001	0.6776	0.001	0.6557	0.101	0.7038	0.009	0.676	0.018	0.626	0.174	0.6756	0.067
828	0.8339	0.001	0.8169	0.001	0.8194	0.001	0.6845	0.004	0.6638	0.006	0.7038	0.009	0.6789	0.019	0.662	0.03	0.6756	0.07
829	0.8359	0.001	0.8139	0.001	0.8194	0.001	0.6672	0.028	0.6905	0.009	0.7038	0.011	0.7012	0.001	0.6445	0.032	0.6756	0.069
830	0.8203	0.001	0.8574	0.001	0.8194	0.002	0.6984	0.001	0.6554	0.025	0.7038	0.011	0.6887	0.008	0.656	0.036	0.6756	0.057
831	0.8063	0.001	0.7944	0.001	0.8194	0.002	0.6697	0.146	0.6458	0.012	0.7038	0.008	0.6765	0.063	0.6657	0.168	0.6756	0.079
832	0.8309	0.001	0.7906	0.002	0.8194	0.002	0.6677	0.273	0.6396	0.134	0.7038	0.009	0.7047	0.002	0.6785	0.002	0.6756	0.066
833	0.8275	0.001	0.8255	0.001	0.8194	0.003	0.6883	0.005	0.6874	0.008	0.7038	0.01	0.6687	0.007	0.658	0.014	0.6756	0.09
834	0.8356	0.001	0.8073	0.001	0.8194	0.001	0.6988	0.001	0.6954	0.029	0.7038	0.009	0.6929	0.005	0.6534	0.03	0.6756	0.074
835	0.811	0.001	0.8192	0.001	0.8194	0.003	0.6726	0.001	0.6877	0.002	0.7038	0.007	0.6673	0.004	0.6611	0.008	0.6756	0.071
836	0.8405	0.001	0.8001	0.001	0.8194	0.001	0.6563	0.554	0.6675	0.017	0.7038	0.008	0.6232	0.152	0.6606	0.02	0.6756	0.082
837	0.8568	0.001	0.8155	0.001	0.8194	0.003	0.7111	0.003	0.6826	0.003	0.7038	0.004	0.6794	0.045	0.6782	0.009	0.6756	0.069
838	0.7956	0.002	0.8168	0.001	0.8194	0.001	0.6708	0.008	0.6597	0.064	0.7038	0.013	0.6922	0.001	0.6638	0.016	0.6756	0.066
839	0.8479	0.001	0.8252	0.001	0.8194	0.001	0.6642	0.002	0.6799	0.001	0.7038	0.008	0.6873	0.008	0.6153	0.191	0.6756	0.064
840	0.8275	0.001	0.8446	0.001	0.8194	0.001	0.6719	0.002	0.6886	0.003	0.7038	0.01	0.6648	0.003	0.6282	0.234	0.6756	0.053
841	0.8297	0.001	0.8073	0.001	0.8194	0.003	0.69	0.005	0.6933	0.001	0.7038	0.01	0.6845	0.002	0.6445	0.075	0.6756	0.068
842	0.8273	0.001	0.8368	0.001	0.8194	0.002	0.6889	0.007	0.6804	0.003	0.7038	0.006	0.6601	0.115	0.6685	0.017	0.6756	0.073
843	0.8453	0.001	0.7971	0.002	0.8194	0.001	0.7042	0.001	0.6997	0.001	0.7038	0.01	0.6617	0.005	0.6667	0.005	0.6756	0.057
844	0.8179	0.001	0.8083	0.001	0.8194	0.001	0.6974	0.002	0.6949	0.004	0.7038	0.008	0.6859	0.001	0.6461	0.012	0.6756	0.06
845	0.8332	0.001	0.8034	0.001	0.8194	0.002	0.6793	0.012	0.6695	0.044	0.7038	0.008	0.6696	0.027	0.636	0.109	0.6756	0.059
846	0.8228	0.001	0.814	0.001	0.8194	0.003	0.6939	0.003	0.673	0.004	0.7038	0.007	0.6679	0.047	0.6926	0.003	0.6756	0.083
847	0.8084	0.001	0.833	0.001	0.8194	0.001	0.7112	0.001	0.6798	0.01	0.7038	0.006	0.6323	0.097	0.6256	0.041	0.6756	0.066
848	0.815	0.001	0.8041	0.001	0.8194	0.003	0.677	0.003	0.6578	0.05	0.7038	0.01	0.6962	0.018	0.6639	0.026	0.6756	0.064
849	0.8258	0.001	0.8196	0.001	0.8194	0.004	0.6937	0.058	0.6519	0.022	0.7038	0.012	0.6603	0.055	0.6557	0.009	0.6756	0.078
850	0.8351	0.001	0.7916	0.001	0.8194	0.001	0.7036	0.001	0.6458	0.023	0.7038	0.012	0.6364	0.204	0.6817	0.002	0.6756	0.059
851	0.8106	0.001	0.8136	0.001	0.8194	0.001	0.6844	0.007	0.666	0.005	0.7038	0.01	0.6711	0.149	0.6526	0.027	0.6756	0.059
852	0.8372	0.001	0.8037	0.001	0.8194	0.001	0.6602	0.01	0.6762	0.009	0.7038	0.009	0.702	0.005	0.6319	0.171	0.6756	0.071
853	0.8083	0.001	0.8345	0.001	0.8194	0.002	0.6382	0.017	0.6838	0.003	0.7038	0.008	0.6753	0.048	0.6396	0.215	0.6756	0.057
854	0.8109	0.002	0.8231	0.001	0.8194	0.002	0.6605	0.178	0.6768	0.039	0.7038	0.01	0.7059	0.003	0.6807	0.003	0.6756	0.079
855	0.8383	0.001	0.7918	0.001	0.8194	0.001	0.6735	0.02	0.6553	0.024	0.7038	0.011	0.663	0.268	0.6612	0.027	0.6756	0.077
856	0.8273	0.001	0.8381	0.001	0.8194	0.001	0.7043	0.001	0.6646	0.034	0.7038	0.007	0.7088	0.001	0.6317	0.363	0.6756	0.058
857	0.8262	0.001	0.8352	0.001	0.8194	0.002	0.6909	0.07	0.6736	0.009	0.7038	0.008	0.6635	0.03	0.67	0.001	0.6756	0.077
858	0.8407	0.001	0.8084	0.001	0.8194	0.001	0.7224	0.001	0.6853	0.018	0.7038	0.012	0.6957	0.008	0.6519	0.007	0.6756	0.074
859	0.8083	0.001	0.8052	0.001	0.8194	0.001	0.6742	0.075	0.7	0.001	0.7038	0.009	0.665	0.032	0.6846	0.003	0.6756	0.057
860	0.8212	0.002	0.8279	0.001	0.8194	0.003	0.6823	0.098	0.6693	0.003	0.7038	0.01	0.6816	0.007	0.6697	0.033	0.6756	0.087
861	0.8184	0.001	0.8271	0.001	0.8194	0.001	0.647	0.209	0.6768	0.046	0.7038	0.006	0.6929	0.004	0.6632	0.01	0.6756	0.062
862	0.825	0.001	0.7898	0.001	0.8194	0.001	0.6826	0.005	0.6835	0.001	0.7038	0.011	0.6547	0.115	0.6341	0.163	0.6756	0.067
863	0.8169	0.001	0.792	0.002	0.8194	0.002	0.6662	0.004	0.6738	0.004	0.7038	0.011	0.6717	0.028	0.6698	0.001	0.6756	0.071
864	0.8359	0.001	0.7985	0.001	0.8194	0.002	0.7033	0.011	0.6846	0.002	0.7038	0.007	0.6907	0.001	0.6655	0.007	0.6756	0.075
865	0.8225	0.001	0.8156	0.001	0.8194	0.001	0.6597	0.058	0.6894	0.001	0.7038	0.009	0.7071	0.001	0.669	0.004	0.6756	0.07
866	0.8298	0.001	0.798	0.001	0.8194	0.003	0.7004	0.002	0.6839	0.016	0.7038	0.008	0.6537	0.132	0.6852	0.004	0.6756	0.058
867	0.8267	0.001	0.8199	0.001	0.8194	0.002	0.6782	0.016	0.6774	0.003	0.7038	0.008	0.7055	0.001	0.6203	0.102	0.6756	0.074
868	0.8294	0.001	0.817	0.001	0.8194	0.001	0.6498	0.129	0.6566	0.176	0.7038	0.012	0.7014	0.003	0.6835	0.007	0.6756	0.066
869	0.8311	0.001	0.8104	0.001	0.8194	0.001	0.6464	0.525	0.6744	0.008	0.7038	0.01	0.6408	0.352	0.6715	0.015	0.6756	0.059
870	0.8046	0.002	0.7929	0.001	0.8194	0.001	0.7216	0.001	0.6431	0.406	0.7038	0.008	0.7103	0.004	0.653	0.126	0.6756	0.078
871	0.8052	0.003	0.8228	0.001	0.8194	0.001	0.6755	0.056	0.6659	0.015	0.7038	0.011	0.6476	0.04	0.6515	0.135	0.6756	0.066
872	0.8278	0.001	0.8148	0.001	0.8194	0.001	0.662	0.291	0.6954	0.003	0.7038	0.009	0.7007	0.002	0.6421	0.133	0.6756	0.059
873	0.8313	0.001	0.826	0.001	0.8194	0.002	0.6825	0.001	0.6852	0.002	0.7038	0.003	0.6651	0.044	0.6478	0.068	0.6756	0.078
874	0.8098	0.001	0.7875	0.001	0.8194	0.002	0.6882	0.009	0.6598	0.013	0.7038	0.009	0.6723	0.129	0.6388	0.123	0.6756	0.064
875	0.8052	0.001	0.8222	0.001	0.8194	0.001	0.7063	0.002	0.6582	0.033	0.7038	0.016	0.6763	0.009	0.649	0.07	0.6756	0.07
876	0.8354	0.001	0.8183	0.001	0.8194	0.001	0.6639	0.006	0.6821	0.003	0.7038	0.008	0.6689	0.058	0.6776	0.006	0.6756	0.054
877	0.8199	0.001	0.8115	0.001	0.8194	0.002	0.6769	0.079	0.6929	0.001	0.7038	0.008	0.6548	0.148	0.6607	0.019	0.6756	0.056
878	0.8194	0.001	0.8266	0.001	0.8194	0.001	0.6735	0.008	0.6831	0.001	0.7038	0.008	0.6755	0.048	0.6998	0.001	0.6756	0.069
879	0.8152	0.002	0.8316	0.001	0.8194	0.002	0.6411	0.25	0.6654	0.042	0.7038	0.013	0.6656	0.031	0.6424	0.031	0.6756	0.057
880	0.82	0.001	0.8332	0.001	0.8194	0.001	0.651	0.557	0.6567	0.011	0.7038	0.009	0.6844	0.001	0.63	0.447	0.6756	0.066
881	0.8415	0.001	0.8353	0.001	0.8194	0.002	0.7079	0.001	0.6418	0.23	0.7038	0.012	0.6518	0.015	0.6933	0.001	0.6756	0.061
882	0.8272	0.001	0.8124	0.001	0.8194	0.001	0.6926	0.004	0.661	0.003	0.7038	0.013	0.6993	0.003	0.6393	0.203	0.6756	0.068
883	0.8313	0.001	0.8203	0.001	0.8194	0.002	0.696	0.004	0.671	0.02	0.7038	0.008	0.6293	0.149	0.6459	0.019	0.6756	0.076
884	0.8213	0.001	0.8103	0.002	0.8194	0.003	0.6766	0.01	0.6593	0.029	0.7038	0.011	0.6719	0.011	0.6529	0.063	0.6756	0.066
885	0.8541	0.001	0.8248	0.001	0.8194	0.001	0.6693	0.001	0.6995	0.001	0.7038	0.009	0.6522	0.009	0.6765	0.003	0.6756	0.065
886	0.8155	0.001	0.8101	0.001	0.8194	0.003	0.6776	0.017	0.6807	0.004	0.7038	0.009	0.6548	0.193	0.6754	0.004	0.6756	0.069
887	0.8521	0.001	0.8102	0.001	0.8194	0.002	0.6944	0.009	0.6473	0.128	0.7038	0.011	0.6578	0.105	0.6103	0.37	0.6756	0.074
888	0.816	0.001	0.8236	0.002	0.8194	0.002	0.6967	0.001	0.7105	0.001	0.7038	0.008	0.6902	0.002	0.697	0.001	0.6756	0.064
889	0.8204	0.001	0.7995	0.001	0.8194	0.001	0.6684	0.193	0.6863	0.003	0.7038	0.005	0.6693	0.005	0.6679	0.004	0.6756	0.085
890	0.8213	0.001	0.8152	0.001	0.8194	0.002	0.6968	0.001	0.6734	0.043	0.7038	0.01	0.6622	0.018	0.6636	0.021	0.6756	0.065
891	0.8468	0.001	0.796	0.001	0.8194	0.003	0.6674	0.016	0.6864	0.002	0.7038	0.01	0.6898	0.002	0.6706	0.002	0.6756	0.057
892	0.8303	0.001	0.8064	0.001	0.8194	0.002	0.694	0.002	0.6604	0.042	0.7038	0.013	0.6358	0.367	0.6594	0.006	0.6756	0.063
893	0.8304	0.001	0.8235	0.001	0.8194	0.001	0.6953	0.001	0.6589	0.079	0.7038	0.007	0.6666	0.006	0.6845	0.005	0.6756	0.074
894	0.8116	0.002	0.8373	0.001	0.8194	0.001	0.6414	0.072	0.6584	0.024	0.7038	0.005	0.6691	0.002	0.6531	0.018	0.6756	0.072
895	0.8351	0.001	0.8195	0.001	0.8194	0.001	0.6837	0.017	0.6811	0.055	0.7038	0.012	0.705	0.011	0.6669	0.03	0.6756	0.059
896	0.8402	0.001	0.809	0.001	0.8194	0.002	0.6695	0.036	0.6718	0.037	0.7038	0.013	0.6232	0.343	0.7051	0.003	0.6756	0.08
897	0.8286	0.001	0.8198	0.001	0.8194	0.002	0.6868	0.025	0.6872	0.001	0.7038	0.006	0.6656	0.002	0.6726	0.049	0.6756	0.059
898	0.8281	0.001	0.8133	0.001	0.8194	0.002	0.6825	0.003	0.6558	0.077	0.7038	0.008	0.7049	0.002	0.6742	0.011	0.6756	0.069
899	0.8127	0.003	0.8239	0.001	0.8194	0.001	0.6869	0.002	0.6914	0.003	0.7038	0.01	0.7128	0.001	0.6841	0.008	0.6756	0.067
900	0.8377	0.001	0.8137	0.001	0.8194	0.002	0.6322	0.487	0.6788	0.01	0.7038	0.011	0.6609	0.124	0.676	0.009	0.6756	0.054
901	0.8416	0.001	0.8078	0.001	0.8194	0.001	0.6656	0.065	0.6821	0.016	0.7038	0.01	0.6754	0.037	0.6361	0.024	0.6756	0.071
902	0.8552	0.001	0.8202	0.001	0.8194	0.002	0.7112	0.001	0.6803	0.003	0.7038	0.007	0.6619	0.041	0.6795	0.003	0.6756	0.08
903	0.8141	0.001	0.8105	0.001	0.8194	0.001	0.6549	0.038	0.6643	0.002	0.7038	0.007	0.7013	0.003	0.6886	0.001	0.6756	0.064
904	0.8309	0.001	0.813	0.001	0.8194	0.002	0.6838	0.007	0.6759	0.014	0.7038	0.008	0.6874	0.006	0.6455	0.026	0.6756	0.076
905	0.8445	0.001	0.8375	0.001	0.8194	0.004	0.6862	0.036	0.6632	0.117	0.7038	0.015	0.6928	0.009	0.663	0.049	0.6756	0.074
906	0.8115	0.034	0.8207	0.001	0.8194	0.003	0.6418	0.098	0.6709	0.009	0.7038	0.013	0.6854	0.011	0.6781	0.003	0.6756	0.071
907	0.8276	0.001	0.7866	0.002	0.8194	0.002	0.6791	0.06	0.6908	0.012	0.7038	0.019	0.6938	0.001	0.6658	0.013	0.6756	0.063
908	0.8144	0.001	0.797	0.002	0.8194	0.002	0.6986	0.005	0.6966	0.001	0.7038	0.009	0.6752	0.012	0.6696	0.006	0.6756	0.056
909	0.8404	0.001	0.7912	0.001	0.8194	0.002	0.6949	0.005	0.6738	0.001	0.7038	0.012	0.6592	0.036	0.6473	0.161	0.6756	0.069
910	0.836	0.001	0.8105	0.001	0.8194	0.001	0.6541	0.128	0.6467	0.071	0.7038	0.012	0.6806	0.016	0.6912	0.004	0.6756	0.059
911	0.8022	0.001	0.8374	0.001	0.8194	0.002	0.6304	0.27	0.6461	0.028	0.7038	0.008	0.6516	0.174	0.6421	0.018	0.6756	0.06
912	0.8305	0.001	0.819	0.001	0.8194	0.001	0.6955	0.002	0.678	0.015	0.7038	0.012	0.6752	0.006	0.6855	0.002	0.6756	0.065
913	0.8202	0.001	0.8147	0.001	0.8194	0.003	0.6668	0.019	0.6802	0.001	0.7038	0.006	0.6532	0.045	0.6588	0.247	0.6756	0.087
914	0.8219	0.001	0.8167	0.001	0.8194	0.002	0.6814	0.044	0.683	0.005	0.7038	0.01	0.6747	0.012	0.6694	0.012	0.6756	0.067
915	0.8309	0.001	0.8078	0.001	0.8194	0.001	0.6812	0.049	0.663	0.015	0.7038	0.004	0.6397	0.215	0.6397	0.079	0.6756	0.066
916	0.8274	0.001	0.7836	0.001	0.8194	0.002	0.693	0.001	0.6695	0.027	0.7038	0.007	0.7017	0.012	0.6701	0.005	0.6756	0.065
917	0.8286	0.001	0.8426	0.001	0.8194	0.002	0.6805	0.003	0.6775	0.002	0.7038	0.008	0.6908	0.009	0.6437	0.186	0.6756	0.068
918	0.8092	0.001	0.8182	0.001	0.8194	0.001	0.6938	0.028	0.671	0.092	0.7038	0.006	0.6649	0.003	0.6302	0.052	0.6756	0.066
919	0.8437	0.001	0.8033	0.001	0.8194	0.005	0.6737	0.005	0.6744	0.002	0.7038	0.005	0.651	0.03	0.6157	0.161	0.6756	0.055
920	0.8262	0.001	0.8288	0.001	0.8194	0.001	0.6709	0.036	0.6799	0.015	0.7038	0.009	0.6836	0.041	0.6425	0.074	0.6756	0.067
921	0.8153	0.001	0.8316	0.001	0.8194	0.001	0.7181	0.004	0.6771	0.005	0.7038	0.009	0.6559	0.015	0.6759	0.008	0.6756	0.062
922	0.834	0.001	0.7855	0.001	0.8194	0.002	0.662	0.128	0.6676	0.005	0.7038	0.009	0.6818	0.004	0.6626	0.004	0.6756	0.08
923	0.8097	0.001	0.8131	0.001	0.8194	0.004	0.661	0.215	0.6864	0.002	0.7038	0.007	0.6485	0.047	0.6259	0.018	0.6756	0.064
924	0.8462	0.001	0.8188	0.001	0.8194	0.003	0.6888	0.001	0.6489	0.023	0.7038	0.009	0.6696	0.008	0.6369	0.215	0.6756	0.065
925	0.8247	0.005	0.7981	0.001	0.8194	0.002	0.6646	0.006	0.6544	0.008	0.7038	0.015	0.6816	0.008	0.6911	0.003	0.6756	0.069
926	0.8343	0.001	0.8223	0.001	0.8194	0.001	0.6424	0.494	0.6552	0.106	0.7038	0.013	0.6253	0.316	0.6861	0.002	0.6756	0.061
927	0.8115	0.011	0.8264	0.001	0.8194	0.001	0.6916	0.011	0.6696	0.019	0.7038	0.007	0.6508	0.023	0.6623	0.019	0.6756	0.072
928	0.8278	0.001	0.8112	0.001	0.8194	0.001	0.6701	0.093	0.7065	0.002	0.7038	0.01	0.6763	0.056	0.6635	0.003	0.6756	0.057
929	0.8179	0.001	0.7947	0.001	0.8194	0.002	0.7146	0.001	0.712	0.001	0.7038	0.007	0.7032	0.012	0.6671	0.009	0.6756	0.082
930	0.8218	0.002	0.8136	0.001	0.8194	0.002	0.6558	0.116	0.6744	0.002	0.7038	0.013	0.6505	0.205	0.6959	0.002	0.6756	0.085
931	0.8139	0.001	0.7953	0.002	0.8194	0.001	0.7164	0.001	0.6798	0.001	0.7038	0.011	0.6564	0.04	0.6718	0.022	0.6756	0.069
932	0.8419	0.001	0.8083	0.001	0.8194	0.001	0.6599	0.013	0.6661	0.012	0.7038	0.015	0.7072	0.003	0.7037	0.002	0.6756	0.062
933	0.8218	0.001	0.8077	0.001	0.8194	0.001	0.6668	0.004	0.6804	0.003	0.7038	0.01	0.6653	0.051	0.6393	0.029	0.6756	0.067
934	0.8037	0.001	0.8215	0.001	0.8194	0.002	0.683	0.006	0.6823	0.114	0.7038	0.01	0.6991	0.001	0.6703	0.006	0.6756	0.067
935	0.825	0.001	0.809	0.001	0.8194	0.002	0.6337	0.353	0.672	0.014	0.7038	0.003	0.6904	0.003	0.6468	0.029	0.6756	0.076
936	0.8112	0.001	0.8111	0.001	0.8194	0.003	0.7265	0.001	0.7032	0.001	0.7038	0.007	0.6848	0.022	0.7096	0.002	0.6756	0.074
937	0.8497	0.001	0.834	0.001	0.8194	0.001	0.7066	0.001	0.6758	0.035	0.7038	0.004	0.6924	0.001	0.6934	0.002	0.6756	0.077
938	0.8428	0.001	0.8155	0.001	0.8194	0.001	0.63	0.471	0.6887	0.001	0.7038	0.01	0.6796	0.017	0.664	0.024	0.6756	0.083
939	0.8277	0.001	0.8117	0.001	0.8194	0.001	0.6724	0.006	0.6745	0.003	0.7038	0.012	0.6503	0.02	0.6824	0.004	0.6756	0.08
940	0.8116	0.001	0.8271	0.001	0.8194	0.001	0.6497	0.168	0.6722	0.072	0.7038	0.01	0.6303	0.181	0.6654	0.117	0.6756	0.067
941	0.8306	0.001	0.8054	0.001	0.8194	0.001	0.7012	0.013	0.6715	0.033	0.7038	0.004	0.664	0.085	0.6887	0.013	0.6756	0.078
942	0.8373	0.001	0.8164	0.001	0.8194	0.002	0.6929	0.001	0.692	0.001	0.7038	0.008	0.6729	0.014	0.6432	0.01	0.6756	0.072
943	0.8315	0.001	0.8031	0.001	0.8194	0.001	0.6502	0.321	0.6896	0.001	0.7038	0.008	0.6742	0.071	0.6982	0.001	0.6756	0.076
944	0.7986	0.001	0.8065	0.001	0.8194	0.002	0.6937	0.004	0.6893	0.006	0.7038	0.009	0.6672	0.019	0.676	0.001	0.6756	0.083
945	0.824	0.001	0.8053	0.003	0.8194	0.001	0.6968	0.001	0.6806	0.001	0.7038	0.007	0.6976	0.001	0.6876	0.003	0.6756	0.06
946	0.8206	0.001	0.7876	0.001	0.8194	0.002	0.6758	0.014	0.6923	0.001	0.7038	0.002	0.6701	0.062	0.6452	0.107	0.6756	0.065
947	0.8279	0.001	0.8013	0.001	0.8194	0.001	0.681	0.006	0.6809	0.001	0.7038	0.008	0.6394	0.022	0.6802	0.007	0.6756	0.066
948	0.8457	0.001	0.8408	0.001	0.8194	0.001	0.691	0.017	0.7085	0.001	0.7038	0.008	0.646	0.03	0.6596	0.016	0.6756	0.061
949	0.8243	0.001	0.7868	0.001	0.8194	0.001	0.6523	0.009	0.6969	0.017	0.7038	0.007	0.6789	0.035	0.6404	0.151	0.6756	0.074
950	0.8458	0.001	0.8158	0.001	0.8194	0.002	0.6957	0.003	0.6702	0.008	0.7038	0.01	0.7074	0.001	0.6588	0.059	0.6756	0.081
951	0.8271	0.001	0.8455	0.001	0.8194	0.001	0.6717	0.015	0.6438	0.084	0.7038	0.009	0.6538	0.036	0.6708	0.04	0.6756	0.055
952	0.8397	0.001	0.7804	0.001	0.8194	0.003	0.672	0.038	0.6696	0.072	0.7038	0.007	0.6585	0.007	0.6107	0.226	0.6756	0.066
953	0.8402	0.001	0.78	0.001	0.8194	0.001	0.6532	0.059	0.6491	0.075	0.7038	0.015	0.6717	0.007	0.6512	0.016	0.6756	0.062
954	0.8431	0.001	0.8245	0.001	0.8194	0.001	0.6931	0.015	0.6883	0.017	0.7038	0.01	0.6692	0.015	0.6834	0.001	0.6756	0.073
955	0.8421	0.001	0.8072	0.001	0.8194	0.003	0.666	0.067	0.6662	0.087	0.7038	0.009	0.6956	0.027	0.668	0.03	0.6756	0.07
956	0.8388	0.001	0.8012	0.001	0.8194	0.003	0.6949	0.002	0.6663	0.016	0.7038	0.004	0.6618	0.04	0.6584	0.017	0.6756	0.089
957	0.8011	0.002	0.8194	0.001	0.8194	0.001	0.6921	0.024	0.675	0.038	0.7038	0.01	0.6763	0.203	0.6571	0.007	0.6756	0.063
958	0.8353	0.001	0.8107	0.001	0.8194	0.002	0.6897	0.002	0.6644	0.061	0.7038	0.011	0.6572	0.011	0.666	0.028	0.6756	0.064
959	0.8306	0.001	0.7862	0.001	0.8194	0.001	0.6802	0.107	0.7263	0.001	0.7038	0.013	0.6992	0.001	0.6508	0.065	0.6756	0.078
960	0.8199	0.001	0.8234	0.001	0.8194	0.002	0.6761	0.006	0.6936	0.002	0.7038	0.012	0.6441	0.161	0.6516	0.007	0.6756	0.07
961	0.8385	0.001	0.8174	0.001	0.8194	0.002	0.7039	0.002	0.6626	0.304	0.7038	0.01	0.6899	0.012	0.6578	0.168	0.6756	0.065
962	0.8323	0.001	0.8202	0.001	0.8194	0.001	0.6434	0.061	0.6818	0.001	0.7038	0.008	0.6705	0.326	0.6563	0.049	0.6756	0.064
963	0.8329	0.001	0.8156	0.001	0.8194	0.002	0.673	0.309	0.6623	0.184	0.7038	0.007	0.7001	0.001	0.6675	0.003	0.6756	0.067
964	0.8212	0.001	0.7923	0.001	0.8194	0.002	0.6392	0.093	0.661	0.044	0.7038	0.008	0.6538	0.09	0.6843	0.002	0.6756	0.074
965	0.8388	0.001	0.8147	0.001	0.8194	0.002	0.6905	0.023	0.6904	0.035	0.7038	0.009	0.6535	0.036	0.6833	0.002	0.6756	0.067
966	0.8276	0.002	0.7888	0.001	0.8194	0.003	0.6947	0.011	0.6523	0.017	0.7038	0.009	0.66	0.003	0.6672	0.014	0.6756	0.072
967	0.8226	0.001	0.7939	0.001	0.8194	0.001	0.6838	0.187	0.687	0.001	0.7038	0.006	0.6511	0.296	0.6968	0.003	0.6756	0.056
968	0.8199	0.001	0.7917	0.001	0.8194	0.002	0.6736	0.051	0.6577	0.189	0.7038	0.005	0.6852	0.001	0.6904	0.002	0.6756	0.061
969	0.8298	0.001	0.8093	0.002	0.8194	0.003	0.7046	0.001	0.6784	0.006	0.7038	0.008	0.6476	0.264	0.657	0.012	0.6756	0.06
970	0.8304	0.001	0.8086	0.001	0.8194	0.001	0.6749	0.033	0.6506	0.092	0.7038	0.011	0.6465	0.064	0.6406	0.152	0.6756	0.064
971	0.8223	0.001	0.8129	0.001	0.8194	0.002	0.7024	0.001	0.6975	0.001	0.7038	0.007	0.6267	0.248	0.6734	0.002	0.6756	0.054
972	0.8163	0.001	0.7925	0.001	0.8194	0.002	0.6923	0.053	0.6741	0.013	0.7038	0.009	0.6331	0.411	0.6299	0.3	0.6756	0.076
973	0.8336	0.001	0.8098	0.001	0.8194	0.001	0.7204	0.001	0.6978	0.003	0.7038	0.009	0.6599	0.066	0.6631	0.059	0.6756	0.067
974	0.8227	0.001	0.8081	0.001	0.8194	0.002	0.7104	0.001	0.6774	0.001	0.7038	0.009	0.6914	0.001	0.6309	0.034	0.6756	0.074
975	0.8363	0.001	0.8261	0.001	0.8194	0.002	0.6667	0.002	0.6706	0.002	0.7038	0.009	0.6648	0.088	0.6219	0.52	0.6756	0.068
976	0.8311	0.001	0.8141	0.001	0.8194	0.003	0.6878	0.039	0.6489	0.102	0.7038	0.007	0.6205	0.18	0.6832	0.001	0.6756	0.085
977	0.8053	0.002	0.8094	0.001	0.8194	0.002	0.6881	0.008	0.6625	0.003	0.7038	0.009	0.7156	0.001	0.6467	0.029	0.6756	0.075
978	0.8121	0.006	0.8077	0.001	0.8194	0.001	0.6858	0.006	0.6845	0.07	0.7038	0.004	0.6639	0.159	0.6727	0.004	0.6756	0.068
979	0.8122	0.001	0.8357	0.001	0.8194	0.002	0.696	0.006	0.6738	0.041	0.7038	0.004	0.6652	0.07	0.6572	0.047	0.6756	0.078
980	0.8416	0.001	0.8073	0.001	0.8194	0.002	0.6923	0.003	0.6708	0.001	0.7038	0.006	0.6438	0.262	0.6687	0.025	0.6756	0.062
981	0.8132	0.001	0.821	0.001	0.8194	0.004	0.6948	0.004	0.6808	0.036	0.7038	0.008	0.6662	0.022	0.6876	0.002	0.6756	0.061
982	0.8417	0.001	0.7869	0.001	0.8194	0.001	0.671	0.043	0.6889	0.002	0.7038	0.004	0.6793	0.02	0.6547	0.059	0.6756	0.068
983	0.8385	0.001	0.8052	0.001	0.8194	0.003	0.7023	0.007	0.6816	0.001	0.7038	0.009	0.6629	0.021	0.6528	0.027	0.6756	0.06
984	0.8152	0.001	0.7922	0.001	0.8194	0.001	0.7005	0.003	0.7105	0.001	0.7038	0.012	0.6495	0.139	0.6925	0.003	0.6756	0.074
985	0.8361	0.001	0.8224	0.001	0.8194	0.002	0.6579	0.075	0.665	0.078	0.7038	0.006	0.7193	0.001	0.6506	0.004	0.6756	0.055
986	0.8055	0.001	0.8051	0.001	0.8194	0.002	0.721	0.001	0.6648	0.013	0.7038	0.01	0.6746	0.056	0.6525	0.173	0.6756	0.062
987	0.8234	0.001	0.8095	0.001	0.8194	0.001	0.7027	0.001	0.6898	0.001	0.7038	0.004	0.6701	0.163	0.6242	0.105	0.6756	0.064
988	0.811	0.002	0.7971	0.001	0.8194	0.002	0.6805	0.012	0.6775	0.031	0.7038	0.005	0.7015	0.006	0.6684	0.008	0.6756	0.072
989	0.8089	0.002	0.8236	0.001	0.8194	0.001	0.6589	0.164	0.6364	0.534	0.7038	0.01	0.6865	0.012	0.6375	0.08	0.6756	0.061
990	0.836	0.001	0.7824	0.002	0.8194	0.003	0.6658	0.016	0.6712	0.04	0.7038	0.011	0.6494	0.043	0.6532	0.016	0.6756	0.065
991	0.8238	0.001	0.8158	0.001	0.8194	0.001	0.6692	0.008	0.7104	0.006	0.7038	0.008	0.6716	0.005	0.6689	0.03	0.6756	0.064
992	0.7974	0.002	0.8246	0.001	0.8194	0.002	0.69	0.001	0.6748	0.048	0.7038	0.009	0.649	0.078	0.6549	0.022	0.6756	0.083
993	0.8307	0.001	0.8238	0.001	0.8194	0.001	0.7024	0.002	0.6454	0.19	0.7038	0.009	0.6437	0.073	0.6097	0.382	0.6756	0.065
994	0.8306	0.001	0.832	0.001	0.8194	0.003	0.666	0.032	0.6816	0.003	0.7038	0.007	0.6809	0.001	0.6864	0.002	0.6756	0.078
995	0.7962	0.011	0.8317	0.001	0.8194	0.001	0.6939	0.006	0.6626	0.06	0.7038	0.009	0.6611	0.056	0.6744	0.002	0.6756	0.069
996	0.8157	0.001	0.8129	0.001	0.8194	0.002	0.6671	0.048	0.6931	0.012	0.7038	0.006	0.6478	0.026	0.6655	0.037	0.6756	0.074
997	0.8321	0.001	0.7998	0.001	0.8194	0.002	0.6892	0.001	0.6548	0.14	0.7038	0.005	0.6601	0.016	0.6819	0.002	0.6756	0.064
998	0.8452	0.001	0.8113	0.001	0.8194	0.001	0.6713	0.013	0.6594	0.005	0.7038	0.011	0.6469	0.332	0.6605	0.024	0.6756	0.084
999	0.8289	0.001	0.8089	0.001	0.8194	0.001	0.6657	0.004	0.6634	0.004	0.7038	0.009	0.684	0.003	0.6636	0.006	0.6756	0.073
1000	0.8048	0.006	0.7983	0.001	0.8194	0.002	0.6741	0.184	0.6567	0.023	0.7038	0.014	0.6863	0.002	0.6501	0.031	0.6756	0.061
Mean	0.825072	0.001302	0.812392	0.00109	0.8194	0.001767	0.68254	0.046842	0.672907	0.039738	0.7038	0.009095	0.669507	0.070514	0.661672	0.044622	0.6756	0.06772
Standard Error	0.000423733	6.40851e-05	0.000446286	1.82821e-05	5.65527e-16	2.72664e-05	0.000602052	0.00300051	0.000506738	0.0025265	3.16133e-17	8.75765e-05	0.000731117	0.0037103	0.000654301	0.00239265	3.86385e-17	0.000246707

## Sheet: Taxon-Hydroperiod – Rarefied
Iteration	Birds & Hydroperiod						Plants & Hydroperiod						Macroinvertbrates & Hydroperiod
	Overall		Temporary		Permanent		Overall		Temporary		Permanent		Overall		Temporary		Permanent
	r	p-value	r	p-value	r	p-value	r	p-value	r	p-value	r	p-value	r	p-value	r	p-value	r	p-value
1	0.3811	0.005	0.3336	0.362	0.387	0.003	0.3977	0.004	0.3483	0.173	0.289	0.891	0.3756	0.042	0.3905	0.037	0.4495	0.003
2	0.3833	0.001	0.3123	0.638	0.387	0.004	0.3189	0.188	0.3227	0.524	0.289	0.884	0.3799	0.048	0.3573	0.085	0.4495	0.002
3	0.3709	0.024	0.3073	0.673	0.387	0.005	0.3163	0.292	0.3497	0.141	0.289	0.892	0.4114	0.005	0.3854	0.028	0.4495	0.002
4	0.3505	0.021	0.3455	0.206	0.387	0.003	0.3334	0.175	0.3531	0.141	0.289	0.896	0.4542	0.002	0.3229	0.317	0.4495	0.001
5	0.3618	0.021	0.358	0.08	0.387	0.004	0.3496	0.104	0.3545	0.115	0.289	0.898	0.3965	0.016	0.3947	0.012	0.4495	0.002
6	0.364	0.028	0.341	0.15	0.387	0.001	0.3453	0.034	0.3377	0.184	0.289	0.883	0.4136	0.003	0.3944	0.018	0.4495	0.002
7	0.3769	0.008	0.3403	0.293	0.387	0.003	0.347	0.059	0.4007	0.001	0.289	0.894	0.4767	0.001	0.3732	0.053	0.4495	0.001
8	0.3868	0.004	0.3208	0.503	0.387	0.002	0.349	0.086	0.3213	0.475	0.289	0.898	0.4123	0.002	0.3559	0.134	0.4495	0.001
9	0.3715	0.012	0.3355	0.155	0.387	0.005	0.3104	0.201	0.3695	0.044	0.289	0.877	0.3788	0.037	0.3925	0.011	0.4495	0.001
10	0.3715	0.002	0.3515	0.103	0.387	0.006	0.3541	0.085	0.3059	0.629	0.289	0.888	0.4425	0.001	0.3796	0.027	0.4495	0.004
11	0.3504	0.144	0.2855	0.698	0.387	0.008	0.361	0.063	0.3391	0.29	0.289	0.887	0.4035	0.004	0.3915	0.027	0.4495	0.002
12	0.398	0.005	0.3175	0.43	0.387	0.007	0.3587	0.047	0.3477	0.141	0.289	0.882	0.3524	0.111	0.3563	0.119	0.4495	0.001
13	0.3615	0.029	0.3289	0.331	0.387	0.005	0.3521	0.064	0.321	0.464	0.289	0.904	0.4205	0.004	0.3774	0.053	0.4495	0.002
14	0.4087	0.002	0.339	0.141	0.387	0.005	0.3809	0.004	0.3264	0.386	0.289	0.9	0.3929	0.009	0.37	0.042	0.4495	0.001
15	0.3975	0.001	0.3312	0.22	0.387	0.004	0.3415	0.118	0.3503	0.085	0.289	0.892	0.3643	0.062	0.3762	0.048	0.4495	0.001
16	0.3494	0.087	0.3513	0.079	0.387	0.004	0.3478	0.024	0.3911	0.016	0.289	0.886	0.3445	0.166	0.3628	0.069	0.4495	0.002
17	0.4428	0.001	0.3464	0.183	0.387	0.001	0.3688	0.025	0.3722	0.034	0.289	0.895	0.4368	0.002	0.3304	0.188	0.4495	0.002
18	0.393	0.001	0.3453	0.158	0.387	0.002	0.3438	0.128	0.3337	0.303	0.289	0.9	0.3635	0.039	0.2924	0.553	0.4495	0.001
19	0.3339	0.035	0.3235	0.543	0.387	0.003	0.3572	0.053	0.4052	0.002	0.289	0.886	0.4145	0.008	0.3874	0.026	0.4495	0.002
20	0.4099	0.001	0.3269	0.375	0.387	0.005	0.3592	0.031	0.3141	0.619	0.289	0.884	0.4321	0.001	0.3482	0.194	0.4495	0.002
21	0.3225	0.212	0.31	0.694	0.387	0.006	0.3392	0.267	0.341	0.241	0.289	0.881	0.4501	0.001	0.3579	0.099	0.4495	0.001
22	0.3542	0.011	0.3383	0.217	0.387	0.008	0.3589	0.003	0.362	0.044	0.289	0.902	0.4122	0.005	0.3617	0.1	0.4495	0.001
23	0.3879	0.002	0.3264	0.316	0.387	0.003	0.3431	0.18	0.3245	0.292	0.289	0.908	0.3841	0.015	0.3784	0.047	0.4495	0.001
24	0.3856	0.004	0.3341	0.248	0.387	0.003	0.3829	0.016	0.3192	0.509	0.289	0.896	0.4059	0.015	0.3616	0.084	0.4495	0.002
25	0.3538	0.048	0.3326	0.15	0.387	0.004	0.3496	0.093	0.3651	0.03	0.289	0.892	0.4442	0.002	0.3752	0.056	0.4495	0.001
26	0.4072	0.001	0.317	0.548	0.387	0.001	0.3725	0.026	0.3642	0.04	0.289	0.883	0.4486	0.001	0.3377	0.195	0.4495	0.002
27	0.3405	0.034	0.338	0.254	0.387	0.001	0.3733	0.006	0.2996	0.699	0.289	0.894	0.4318	0.002	0.3755	0.072	0.4495	0.001
28	0.3611	0.033	0.3412	0.168	0.387	0.002	0.3625	0.032	0.3017	0.619	0.289	0.886	0.4755	0.001	0.3736	0.081	0.4495	0.001
29	0.3205	0.132	0.3373	0.305	0.387	0.005	0.3222	0.257	0.3444	0.137	0.289	0.895	0.4011	0.01	0.3694	0.073	0.4495	0.001
30	0.3814	0.013	0.3598	0.05	0.387	0.004	0.354	0.053	0.3371	0.245	0.289	0.888	0.3717	0.039	0.3259	0.297	0.4495	0.001
31	0.375	0.003	0.3147	0.634	0.387	0.003	0.3094	0.583	0.3085	0.524	0.289	0.883	0.4981	0.001	0.3783	0.036	0.4495	0.001
32	0.4045	0.001	0.3322	0.351	0.387	0.006	0.3306	0.234	0.418	0.001	0.289	0.88	0.435	0.001	0.354	0.093	0.4495	0.002
33	0.3683	0.035	0.3289	0.486	0.387	0.002	0.3695	0.015	0.3121	0.612	0.289	0.895	0.3641	0.027	0.3475	0.174	0.4495	0.001
34	0.3322	0.144	0.3217	0.478	0.387	0.004	0.408	0.002	0.347	0.177	0.289	0.885	0.4144	0.002	0.3179	0.386	0.4495	0.001
35	0.3654	0.026	0.3049	0.768	0.387	0.005	0.3727	0.018	0.3516	0.121	0.289	0.888	0.4341	0.001	0.3309	0.247	0.4495	0.001
36	0.3834	0.009	0.3619	0.041	0.387	0.003	0.3323	0.175	0.316	0.523	0.289	0.882	0.4459	0.003	0.3717	0.061	0.4495	0.001
37	0.3493	0.079	0.3472	0.051	0.387	0.003	0.3182	0.541	0.3269	0.316	0.289	0.897	0.4281	0.002	0.3891	0.017	0.4495	0.001
38	0.3798	0.005	0.3324	0.264	0.387	0.003	0.323	0.347	0.3375	0.246	0.289	0.895	0.4145	0.005	0.3738	0.066	0.4495	0.001
39	0.3984	0.001	0.3312	0.273	0.387	0.005	0.3484	0.039	0.368	0.02	0.289	0.916	0.4225	0.005	0.3542	0.094	0.4495	0.002
40	0.3177	0.162	0.3268	0.37	0.387	0.006	0.3732	0.035	0.3491	0.115	0.289	0.908	0.385	0.025	0.3936	0.022	0.4495	0.004
41	0.345	0.077	0.3307	0.279	0.387	0.003	0.3793	0.009	0.3594	0.065	0.289	0.893	0.3529	0.066	0.389	0.019	0.4495	0.001
42	0.3734	0.009	0.3093	0.708	0.387	0.001	0.341	0.092	0.3442	0.161	0.289	0.884	0.4539	0.001	0.356	0.125	0.4495	0.001
43	0.3833	0.002	0.3384	0.218	0.387	0.003	0.3404	0.136	0.3009	0.733	0.289	0.9	0.446	0.002	0.3513	0.162	0.4495	0.002
44	0.3683	0.035	0.3266	0.374	0.387	0.003	0.3913	0.008	0.3554	0.023	0.289	0.893	0.3504	0.03	0.4184	0.009	0.4495	0.001
45	0.3129	0.177	0.3068	0.625	0.387	0.005	0.3373	0.212	0.3273	0.367	0.289	0.898	0.4476	0.001	0.356	0.108	0.4495	0.002
46	0.3942	0.002	0.2957	0.849	0.387	0.003	0.3201	0.222	0.3333	0.124	0.289	0.893	0.3981	0.02	0.3641	0.105	0.4495	0.001
47	0.3455	0.056	0.3164	0.428	0.387	0.004	0.3626	0.025	0.3145	0.367	0.289	0.881	0.4086	0.008	0.3881	0.035	0.4495	0.003
48	0.3237	0.458	0.3287	0.349	0.387	0.002	0.3196	0.25	0.3318	0.33	0.289	0.896	0.4237	0.001	0.3578	0.122	0.4495	0.001
49	0.3473	0.089	0.3579	0.027	0.387	0.003	0.3943	0.004	0.3332	0.314	0.289	0.892	0.4311	0.003	0.3769	0.043	0.4495	0.001
50	0.3539	0.04	0.3455	0.141	0.387	0.003	0.3328	0.238	0.3293	0.219	0.289	0.907	0.4402	0.002	0.3428	0.22	0.4495	0.001
51	0.3515	0.039	0.3337	0.267	0.387	0.003	0.3496	0.084	0.3535	0.136	0.289	0.893	0.4971	0.001	0.3498	0.158	0.4495	0.002
52	0.3478	0.088	0.3198	0.413	0.387	0.001	0.3609	0.031	0.3508	0.134	0.289	0.876	0.412	0.005	0.3727	0.034	0.4495	0.001
53	0.4195	0.001	0.3159	0.545	0.387	0.003	0.3335	0.041	0.3473	0.132	0.289	0.887	0.3476	0.058	0.3507	0.15	0.4495	0.002
54	0.371	0.006	0.3247	0.508	0.387	0.006	0.3506	0.074	0.3586	0.045	0.289	0.894	0.3597	0.046	0.3927	0.012	0.4495	0.001
55	0.3682	0.02	0.3211	0.351	0.387	0.004	0.3431	0.104	0.3406	0.23	0.289	0.883	0.4467	0.006	0.3271	0.279	0.4495	0.001
56	0.3287	0.243	0.3279	0.314	0.387	0.002	0.3227	0.273	0.3328	0.189	0.289	0.885	0.4744	0.001	0.3297	0.234	0.4495	0.002
57	0.3712	0.009	0.2971	0.678	0.387	0.004	0.3152	0.26	0.3278	0.356	0.289	0.905	0.3655	0.037	0.3295	0.19	0.4495	0.001
58	0.3536	0.033	0.31	0.633	0.387	0.004	0.3435	0.044	0.3411	0.155	0.289	0.91	0.4364	0.001	0.3065	0.526	0.4495	0.001
59	0.3511	0.11	0.3448	0.177	0.387	0.003	0.3591	0.07	0.332	0.266	0.289	0.893	0.4723	0.001	0.3566	0.107	0.4495	0.001
60	0.3812	0.003	0.3698	0.03	0.387	0.002	0.3388	0.12	0.3528	0.086	0.289	0.897	0.472	0.001	0.3897	0.022	0.4495	0.001
61	0.3456	0.028	0.3013	0.477	0.387	0.002	0.3634	0.021	0.3701	0.035	0.289	0.887	0.3804	0.029	0.3319	0.148	0.4495	0.002
62	0.3733	0.015	0.3211	0.552	0.387	0.005	0.3677	0.011	0.3047	0.701	0.289	0.911	0.3754	0.048	0.3624	0.065	0.4495	0.001
63	0.374	0.005	0.3438	0.152	0.387	0.004	0.3154	0.519	0.3244	0.252	0.289	0.88	0.457	0.001	0.3413	0.18	0.4495	0.001
64	0.3422	0.043	0.348	0.143	0.387	0.005	0.3392	0.112	0.3873	0.008	0.289	0.881	0.4586	0.001	0.4079	0.015	0.4495	0.001
65	0.3748	0.004	0.3378	0.311	0.387	0.005	0.3549	0.045	0.3303	0.372	0.289	0.889	0.4057	0.012	0.3226	0.313	0.4495	0.001
66	0.3531	0.028	0.328	0.455	0.387	0.003	0.4103	0.001	0.3635	0.05	0.289	0.889	0.399	0.013	0.3664	0.067	0.4495	0.001
67	0.3569	0.036	0.3714	0.019	0.387	0.002	0.3268	0.303	0.3578	0.037	0.289	0.879	0.3923	0.01	0.3779	0.069	0.4495	0.001
68	0.3956	0.003	0.3156	0.593	0.387	0.002	0.3642	0.02	0.3525	0.056	0.289	0.902	0.3618	0.038	0.361	0.092	0.4495	0.001
69	0.359	0.028	0.3315	0.268	0.387	0.004	0.399	0.007	0.3472	0.149	0.289	0.888	0.3953	0.012	0.3113	0.479	0.4495	0.001
70	0.3645	0.006	0.3421	0.193	0.387	0.002	0.3486	0.108	0.3341	0.192	0.289	0.892	0.4395	0.001	0.3878	0.013	0.4495	0.004
71	0.3598	0.044	0.3471	0.165	0.387	0.002	0.3851	0.004	0.2992	0.826	0.289	0.899	0.3564	0.075	0.4281	0.001	0.4495	0.001
72	0.3431	0.067	0.3556	0.102	0.387	0.006	0.3164	0.305	0.3465	0.206	0.289	0.903	0.4254	0.004	0.3685	0.069	0.4495	0.002
73	0.3425	0.14	0.3306	0.372	0.387	0.002	0.3305	0.23	0.3333	0.281	0.289	0.905	0.3894	0.017	0.3849	0.02	0.4495	0.001
74	0.4083	0.001	0.3214	0.383	0.387	0.006	0.397	0.003	0.3008	0.379	0.289	0.914	0.4776	0.001	0.3853	0.023	0.4495	0.004
75	0.3286	0.153	0.3519	0.051	0.387	0.003	0.3612	0.034	0.3425	0.123	0.289	0.895	0.44	0.003	0.3829	0.02	0.4495	0.003
76	0.3735	0.001	0.3279	0.398	0.387	0.007	0.3633	0.036	0.3489	0.079	0.289	0.902	0.4634	0.001	0.3567	0.063	0.4495	0.003
77	0.326	0.298	0.348	0.161	0.387	0.004	0.2849	0.786	0.3411	0.28	0.289	0.895	0.4611	0.001	0.299	0.618	0.4495	0.001
78	0.3762	0.005	0.3277	0.397	0.387	0.002	0.342	0.096	0.3554	0.068	0.289	0.909	0.4059	0.002	0.3604	0.101	0.4495	0.001
79	0.3597	0.054	0.3411	0.259	0.387	0.001	0.3223	0.451	0.3238	0.329	0.289	0.881	0.4617	0.001	0.311	0.301	0.4495	0.002
80	0.3755	0.009	0.3105	0.429	0.387	0.004	0.4179	0.001	0.3491	0.14	0.289	0.886	0.4025	0.005	0.3589	0.117	0.4495	0.001
81	0.3904	0.002	0.3362	0.317	0.387	0.004	0.3327	0.163	0.3479	0.141	0.289	0.892	0.4335	0.001	0.377	0.047	0.4495	0.001
82	0.3583	0.008	0.3549	0.108	0.387	0.003	0.3188	0.044	0.3779	0.034	0.289	0.913	0.3925	0.035	0.3746	0.055	0.4495	0.001
83	0.3956	0.001	0.3292	0.331	0.387	0.008	0.2985	0.71	0.3601	0.056	0.289	0.905	0.3846	0.016	0.3541	0.145	0.4495	0.001
84	0.3727	0.007	0.3412	0.167	0.387	0.004	0.3297	0.221	0.3587	0.068	0.289	0.894	0.3798	0.048	0.3789	0.054	0.4495	0.001
85	0.3326	0.131	0.3412	0.112	0.387	0.006	0.3364	0.272	0.351	0.152	0.289	0.9	0.4491	0.002	0.3754	0.049	0.4495	0.003
86	0.3564	0.062	0.3266	0.441	0.387	0.003	0.3137	0.17	0.3789	0.016	0.289	0.894	0.411	0.009	0.3566	0.099	0.4495	0.001
87	0.3068	0.398	0.3303	0.405	0.387	0.002	0.3278	0.344	0.3413	0.1	0.289	0.898	0.4182	0.003	0.3318	0.194	0.4495	0.001
88	0.3969	0.001	0.3201	0.479	0.387	0.002	0.3273	0.229	0.3332	0.291	0.289	0.905	0.3822	0.016	0.351	0.146	0.4495	0.001
89	0.3632	0.021	0.3261	0.457	0.387	0.002	0.3511	0.123	0.3689	0.016	0.289	0.912	0.4432	0.002	0.3189	0.255	0.4495	0.001
90	0.3644	0.013	0.323	0.388	0.387	0.006	0.361	0.02	0.3588	0.064	0.289	0.89	0.4339	0.002	0.3361	0.223	0.4495	0.001
91	0.389	0.002	0.3204	0.56	0.387	0.001	0.3135	0.483	0.351	0.148	0.289	0.888	0.4065	0.013	0.3597	0.103	0.4495	0.002
92	0.3218	0.101	0.3223	0.468	0.387	0.003	0.367	0.019	0.3703	0.03	0.289	0.876	0.4246	0.003	0.3579	0.115	0.4495	0.002
93	0.346	0.111	0.3179	0.547	0.387	0.003	0.3521	0.062	0.3455	0.165	0.289	0.895	0.4407	0.003	0.3726	0.065	0.4495	0.001
94	0.337	0.221	0.3391	0.178	0.387	0.001	0.3082	0.277	0.3429	0.115	0.289	0.879	0.4691	0.001	0.3015	0.501	0.4495	0.001
95	0.3665	0.004	0.3231	0.406	0.387	0.004	0.2912	0.563	0.3212	0.542	0.289	0.894	0.4009	0.012	0.3648	0.114	0.4495	0.001
96	0.3836	0.007	0.3113	0.501	0.387	0.002	0.3345	0.236	0.3309	0.32	0.289	0.904	0.4448	0.001	0.3416	0.21	0.4495	0.002
97	0.3594	0.019	0.3507	0.107	0.387	0.001	0.3386	0.119	0.3186	0.474	0.289	0.874	0.3998	0.007	0.3702	0.064	0.4495	0.002
98	0.3627	0.003	0.3093	0.689	0.387	0.004	0.3397	0.14	0.3667	0.069	0.289	0.899	0.3886	0.014	0.3645	0.07	0.4495	0.001
99	0.3978	0.001	0.3738	0.012	0.387	0.002	0.3704	0.032	0.34	0.257	0.289	0.889	0.4035	0.005	0.3246	0.296	0.4495	0.002
100	0.3996	0.001	0.3044	0.655	0.387	0.004	0.3582	0.027	0.3642	0.045	0.289	0.904	0.3784	0.019	0.3937	0.019	0.4495	0.001
101	0.36	0.02	0.3368	0.261	0.387	0.001	0.342	0.087	0.358	0.074	0.289	0.881	0.3575	0.078	0.3014	0.531	0.4495	0.002
102	0.3731	0.008	0.3425	0.157	0.387	0.006	0.3987	0.004	0.307	0.711	0.289	0.887	0.4774	0.001	0.3951	0.009	0.4495	0.002
103	0.4182	0.001	0.3363	0.184	0.387	0.001	0.3404	0.132	0.3879	0.006	0.289	0.903	0.4075	0.003	0.3324	0.252	0.4495	0.001
104	0.3655	0.028	0.3245	0.359	0.387	0.003	0.3519	0.072	0.4017	0.002	0.289	0.887	0.4219	0.004	0.4156	0.005	0.4495	0.001
105	0.3411	0.065	0.3072	0.618	0.387	0.004	0.3562	0.031	0.3638	0.056	0.289	0.895	0.445	0.001	0.3461	0.157	0.4495	0.002
106	0.3379	0.206	0.338	0.216	0.387	0.003	0.3501	0.013	0.3779	0.007	0.289	0.905	0.3897	0.03	0.3726	0.054	0.4495	0.001
107	0.3691	0.028	0.3241	0.543	0.387	0.004	0.3644	0.035	0.3711	0.029	0.289	0.899	0.4554	0.001	0.3529	0.118	0.4495	0.002
108	0.3568	0.033	0.329	0.345	0.387	0.009	0.3319	0.162	0.3597	0.076	0.289	0.885	0.3799	0.033	0.3589	0.077	0.4495	0.001
109	0.3105	0.557	0.3509	0.162	0.387	0.006	0.3345	0.193	0.3339	0.199	0.289	0.903	0.4303	0.004	0.3617	0.11	0.4495	0.001
110	0.3655	0.011	0.3518	0.164	0.387	0.004	0.3516	0.067	0.3319	0.221	0.289	0.9	0.3854	0.025	0.3899	0.027	0.4495	0.002
111	0.3429	0.08	0.3431	0.133	0.387	0.005	0.3711	0.005	0.3049	0.641	0.289	0.898	0.3734	0.059	0.2848	0.574	0.4495	0.001
112	0.4013	0.001	0.3431	0.204	0.387	0.006	0.3489	0.102	0.3531	0.124	0.289	0.883	0.4497	0.002	0.3751	0.036	0.4495	0.001
113	0.4001	0.002	0.3436	0.132	0.387	0.002	0.343	0.08	0.368	0.078	0.289	0.901	0.4228	0.007	0.3983	0.011	0.4495	0.001
114	0.3341	0.084	0.3422	0.221	0.387	0.002	0.3637	0.029	0.3318	0.282	0.289	0.888	0.3708	0.068	0.3199	0.405	0.4495	0.002
115	0.3557	0.034	0.3425	0.222	0.387	0.001	0.3209	0.505	0.3183	0.508	0.289	0.894	0.3833	0.025	0.3748	0.042	0.4495	0.001
116	0.3687	0.017	0.314	0.667	0.387	0.003	0.3145	0.382	0.3374	0.265	0.289	0.889	0.3608	0.051	0.4025	0.012	0.4495	0.002
117	0.385	0.008	0.326	0.359	0.387	0.003	0.2999	0.708	0.3488	0.135	0.289	0.906	0.423	0.004	0.3444	0.178	0.4495	0.002
118	0.373	0.011	0.3517	0.088	0.387	0.001	0.3208	0.163	0.3064	0.764	0.289	0.891	0.3992	0.011	0.3783	0.044	0.4495	0.001
119	0.3674	0.009	0.3577	0.056	0.387	0.004	0.3741	0.018	0.3063	0.59	0.289	0.889	0.3953	0.012	0.3858	0.035	0.4495	0.002
120	0.3448	0.051	0.3401	0.208	0.387	0.001	0.3699	0.035	0.3346	0.219	0.289	0.891	0.4164	0.004	0.3918	0.018	0.4495	0.002
121	0.321	0.393	0.3343	0.235	0.387	0.006	0.3272	0.13	0.3386	0.264	0.289	0.899	0.3884	0.016	0.3711	0.067	0.4495	0.002
122	0.3494	0.084	0.2978	0.745	0.387	0.004	0.3492	0.119	0.3468	0.128	0.289	0.898	0.3956	0.019	0.396	0.026	0.4495	0.001
123	0.3737	0.007	0.3308	0.324	0.387	0.005	0.3656	0.039	0.3279	0.28	0.289	0.885	0.3607	0.061	0.3468	0.114	0.4495	0.002
124	0.3932	0.002	0.3225	0.319	0.387	0.003	0.3091	0.214	0.3722	0.021	0.289	0.9	0.4881	0.001	0.3558	0.086	0.4495	0.001
125	0.3754	0.001	0.3498	0.069	0.387	0.004	0.3425	0.093	0.3091	0.569	0.289	0.902	0.4257	0.003	0.3699	0.055	0.4495	0.003
126	0.3617	0.048	0.2753	0.977	0.387	0.007	0.4056	0.002	0.3334	0.311	0.289	0.886	0.4201	0.003	0.3239	0.404	0.4495	0.001
127	0.3627	0.02	0.3148	0.598	0.387	0.002	0.3399	0.128	0.3449	0.194	0.289	0.897	0.3659	0.039	0.3679	0.049	0.4495	0.001
128	0.3399	0.121	0.3126	0.703	0.387	0.003	0.3581	0.026	0.3562	0.089	0.289	0.902	0.3575	0.043	0.4101	0.006	0.4495	0.002
129	0.3035	0.457	0.3013	0.507	0.387	0.003	0.3587	0.038	0.3489	0.079	0.289	0.894	0.4133	0.003	0.3908	0.027	0.4495	0.002
130	0.3651	0.015	0.3265	0.252	0.387	0.004	0.3217	0.459	0.3621	0.088	0.289	0.891	0.4234	0.002	0.3093	0.399	0.4495	0.003
131	0.3691	0.066	0.3291	0.298	0.387	0.008	0.3792	0.018	0.3303	0.391	0.289	0.906	0.3683	0.03	0.3919	0.011	0.4495	0.001
132	0.3896	0.002	0.2866	0.892	0.387	0.003	0.3446	0.102	0.3271	0.396	0.289	0.88	0.4406	0.003	0.3581	0.093	0.4495	0.002
133	0.3172	0.44	0.3103	0.703	0.387	0.005	0.3837	0.005	0.322	0.531	0.289	0.874	0.3728	0.075	0.3903	0.021	0.4495	0.003
134	0.3469	0.093	0.3243	0.456	0.387	0.002	0.3309	0.105	0.3355	0.243	0.289	0.901	0.4416	0.003	0.3292	0.229	0.4495	0.001
135	0.3343	0.14	0.3156	0.577	0.387	0.003	0.4046	0.001	0.3641	0.041	0.289	0.89	0.4527	0.001	0.3274	0.214	0.4495	0.003
136	0.3514	0.038	0.3518	0.108	0.387	0.002	0.3407	0.118	0.3072	0.682	0.289	0.891	0.4941	0.001	0.3898	0.017	0.4495	0.001
137	0.3928	0.005	0.3461	0.22	0.387	0.005	0.3639	0.024	0.3287	0.396	0.289	0.9	0.3765	0.06	0.3424	0.199	0.4495	0.002
138	0.3369	0.195	0.3228	0.228	0.387	0.003	0.3461	0.11	0.3426	0.085	0.289	0.914	0.4744	0.001	0.3799	0.028	0.4495	0.001
139	0.407	0.001	0.3051	0.446	0.387	0.007	0.3289	0.229	0.3658	0.019	0.289	0.911	0.4202	0.004	0.3378	0.259	0.4495	0.004
140	0.3573	0.02	0.3111	0.683	0.387	0.003	0.3583	0.091	0.3452	0.132	0.289	0.917	0.4781	0.001	0.3333	0.235	0.4495	0.001
141	0.4027	0.002	0.2866	0.941	0.387	0.002	0.3446	0.152	0.317	0.437	0.289	0.893	0.4044	0.006	0.3821	0.02	0.4495	0.003
142	0.3909	0.002	0.3483	0.08	0.387	0.004	0.3456	0.062	0.3482	0.117	0.289	0.881	0.4686	0.001	0.3598	0.1	0.4495	0.002
143	0.3447	0.097	0.3304	0.458	0.387	0.002	0.3689	0.011	0.3405	0.223	0.289	0.895	0.4198	0.007	0.3943	0.015	0.4495	0.001
144	0.3633	0.011	0.286	0.898	0.387	0.005	0.3299	0.216	0.38	0.015	0.289	0.868	0.4577	0.001	0.3344	0.305	0.4495	0.003
145	0.3527	0.048	0.3323	0.336	0.387	0.002	0.3508	0.065	0.3103	0.611	0.289	0.893	0.4066	0.007	0.3199	0.375	0.4495	0.002
146	0.344	0.099	0.3335	0.231	0.387	0.005	0.3486	0.034	0.3592	0.078	0.289	0.906	0.4527	0.001	0.3817	0.021	0.4495	0.001
147	0.3197	0.132	0.3229	0.49	0.387	0.002	0.293	0.874	0.3453	0.141	0.289	0.892	0.4809	0.001	0.3879	0.029	0.4495	0.001
148	0.3453	0.035	0.3431	0.162	0.387	0.004	0.3856	0.006	0.3565	0.079	0.289	0.902	0.3737	0.038	0.4119	0.005	0.4495	0.002
149	0.3517	0.046	0.3113	0.686	0.387	0.005	0.3943	0.002	0.3402	0.234	0.289	0.905	0.3816	0.031	0.3298	0.299	0.4495	0.002
150	0.3743	0.005	0.2758	0.863	0.387	0.003	0.3672	0.028	0.3453	0.203	0.289	0.881	0.4371	0.001	0.3421	0.236	0.4495	0.001
151	0.3357	0.102	0.3117	0.516	0.387	0.003	0.3269	0.244	0.3457	0.153	0.289	0.898	0.3767	0.039	0.3729	0.061	0.4495	0.001
152	0.4025	0.002	0.333	0.414	0.387	0.006	0.3745	0.016	0.3266	0.435	0.289	0.897	0.4095	0.007	0.3661	0.057	0.4495	0.001
153	0.3333	0.18	0.3249	0.56	0.387	0.003	0.3747	0.018	0.3409	0.256	0.289	0.887	0.4356	0.001	0.3411	0.156	0.4495	0.001
154	0.3427	0.107	0.3233	0.431	0.387	0.003	0.3491	0.05	0.332	0.313	0.289	0.893	0.4515	0.002	0.3939	0.025	0.4495	0.001
155	0.4038	0.002	0.3225	0.502	0.387	0.006	0.3902	0.007	0.3374	0.301	0.289	0.89	0.4493	0.001	0.2968	0.618	0.4495	0.002
156	0.371	0.024	0.3364	0.256	0.387	0.002	0.3459	0.087	0.3444	0.224	0.289	0.897	0.3867	0.018	0.407	0.007	0.4495	0.002
157	0.3223	0.368	0.3093	0.578	0.387	0.004	0.3883	0.003	0.3058	0.6	0.289	0.884	0.4636	0.001	0.3441	0.108	0.4495	0.002
158	0.3411	0.162	0.3303	0.434	0.387	0.003	0.3344	0.208	0.3442	0.179	0.289	0.899	0.4096	0.01	0.3451	0.195	0.4495	0.002
159	0.3633	0.039	0.3095	0.548	0.387	0.004	0.3989	0.001	0.3421	0.172	0.289	0.889	0.353	0.089	0.3261	0.315	0.4495	0.001
160	0.4001	0.003	0.35	0.167	0.387	0.002	0.3465	0.065	0.3477	0.208	0.289	0.892	0.4001	0.011	0.3387	0.229	0.4495	0.001
161	0.357	0.044	0.3223	0.526	0.387	0.003	0.3272	0.205	0.3419	0.178	0.289	0.893	0.3988	0.008	0.3651	0.076	0.4495	0.001
162	0.3524	0.013	0.3324	0.289	0.387	0.004	0.3193	0.141	0.318	0.453	0.289	0.895	0.4367	0.002	0.2953	0.667	0.4495	0.001
163	0.3528	0.013	0.3099	0.679	0.387	0.002	0.3227	0.194	0.3252	0.272	0.289	0.903	0.4546	0.001	0.3219	0.251	0.4495	0.004
164	0.344	0.032	0.3597	0.056	0.387	0.001	0.3181	0.258	0.3896	0.007	0.289	0.879	0.4195	0.003	0.3785	0.06	0.4495	0.002
165	0.3918	0.002	0.3161	0.581	0.387	0.004	0.3732	0.009	0.3266	0.262	0.289	0.873	0.4941	0.001	0.3735	0.047	0.4495	0.001
166	0.3489	0.09	0.3547	0.103	0.387	0.004	0.3631	0.011	0.339	0.252	0.289	0.895	0.4053	0.018	0.3705	0.086	0.4495	0.001
167	0.388	0.002	0.3084	0.746	0.387	0.003	0.4206	0.001	0.3775	0.009	0.289	0.895	0.3883	0.029	0.3567	0.129	0.4495	0.001
168	0.4028	0.003	0.3512	0.112	0.387	0.005	0.3136	0.649	0.3748	0.01	0.289	0.885	0.4345	0.001	0.3529	0.098	0.4495	0.001
169	0.346	0.063	0.2916	0.787	0.387	0.002	0.376	0.013	0.3442	0.148	0.289	0.877	0.4578	0.002	0.3648	0.067	0.4495	0.001
170	0.3843	0.006	0.3001	0.784	0.387	0.006	0.3471	0.045	0.334	0.237	0.289	0.882	0.4219	0.007	0.3703	0.066	0.4495	0.005
171	0.347	0.067	0.3553	0.099	0.387	0.001	0.3674	0.017	0.3583	0.063	0.289	0.889	0.463	0.001	0.3474	0.123	0.4495	0.001
172	0.3522	0.048	0.3075	0.699	0.387	0.004	0.3287	0.42	0.3003	0.464	0.289	0.888	0.4391	0.004	0.3523	0.131	0.4495	0.001
173	0.3537	0.04	0.3476	0.097	0.387	0.003	0.3662	0.015	0.3278	0.248	0.289	0.896	0.4238	0.004	0.3322	0.19	0.4495	0.001
174	0.3584	0.01	0.3331	0.275	0.387	0.004	0.388	0.008	0.3673	0.049	0.289	0.882	0.3401	0.175	0.3774	0.073	0.4495	0.001
175	0.3845	0.004	0.3306	0.351	0.387	0.006	0.3135	0.499	0.3309	0.364	0.289	0.882	0.411	0.002	0.3628	0.092	0.4495	0.001
176	0.3946	0.002	0.376	0.01	0.387	0.003	0.3339	0.133	0.3553	0.096	0.289	0.89	0.4404	0.002	0.3581	0.087	0.4495	0.001
177	0.347	0.033	0.3195	0.489	0.387	0.004	0.3425	0.079	0.3481	0.127	0.289	0.875	0.385	0.013	0.3691	0.071	0.4495	0.001
178	0.3667	0.005	0.32	0.608	0.387	0.004	0.3629	0.029	0.3484	0.139	0.289	0.911	0.4681	0.001	0.3662	0.101	0.4495	0.001
179	0.3652	0.016	0.3101	0.498	0.387	0.003	0.3619	0.022	0.348	0.098	0.289	0.903	0.3862	0.034	0.3641	0.094	0.4495	0.002
180	0.3926	0.003	0.341	0.252	0.387	0.003	0.328	0.135	0.3135	0.487	0.289	0.905	0.3781	0.049	0.345	0.225	0.4495	0.003
181	0.3688	0.002	0.315	0.493	0.387	0.003	0.3086	0.482	0.3672	0.029	0.289	0.91	0.4151	0.003	0.3449	0.203	0.4495	0.001
182	0.3636	0.028	0.3437	0.144	0.387	0.004	0.3323	0.239	0.3346	0.276	0.289	0.886	0.4289	0.004	0.3887	0.023	0.4495	0.002
183	0.384	0.004	0.3043	0.587	0.387	0.004	0.3843	0.005	0.3494	0.11	0.289	0.883	0.4789	0.001	0.3388	0.229	0.4495	0.002
184	0.3749	0.006	0.329	0.388	0.387	0.003	0.3782	0.004	0.3395	0.189	0.289	0.887	0.4476	0.002	0.4096	0.012	0.4495	0.001
185	0.3475	0.15	0.2995	0.698	0.387	0.004	0.3749	0.013	0.3391	0.208	0.289	0.878	0.3742	0.033	0.3793	0.053	0.4495	0.001
186	0.3975	0.001	0.3275	0.276	0.387	0.002	0.3138	0.306	0.3267	0.405	0.289	0.89	0.4427	0.002	0.3815	0.028	0.4495	0.002
187	0.3735	0.011	0.339	0.163	0.387	0.002	0.3438	0.219	0.3521	0.148	0.289	0.889	0.5149	0.001	0.3846	0.04	0.4495	0.003
188	0.4161	0.001	0.3115	0.652	0.387	0.002	0.333	0.33	0.3646	0.01	0.289	0.887	0.4261	0.001	0.3323	0.268	0.4495	0.002
189	0.398	0.003	0.3069	0.724	0.387	0.003	0.3722	0.008	0.3496	0.142	0.289	0.899	0.4262	0.004	0.3732	0.046	0.4495	0.001
190	0.3632	0.001	0.3192	0.262	0.387	0.002	0.3337	0.276	0.3846	0.01	0.289	0.887	0.4226	0.003	0.3689	0.079	0.4495	0.002
191	0.3504	0.062	0.3274	0.266	0.387	0.003	0.3217	0.299	0.3738	0.01	0.289	0.897	0.4685	0.001	0.3829	0.038	0.4495	0.001
192	0.4485	0.001	0.3179	0.249	0.387	0.003	0.332	0.311	0.342	0.149	0.289	0.906	0.3816	0.015	0.3219	0.291	0.4495	0.001
193	0.3496	0.192	0.3279	0.377	0.387	0.001	0.3612	0.07	0.3491	0.126	0.289	0.906	0.3944	0.007	0.3696	0.079	0.4495	0.003
194	0.3823	0.006	0.3264	0.424	0.387	0.007	0.3093	0.489	0.3711	0.026	0.289	0.878	0.4147	0.005	0.402	0.007	0.4495	0.001
195	0.3963	0.002	0.318	0.563	0.387	0.006	0.3171	0.37	0.3456	0.24	0.289	0.892	0.4976	0.001	0.3512	0.118	0.4495	0.002
196	0.4168	0.001	0.3112	0.602	0.387	0.002	0.326	0.334	0.3422	0.198	0.289	0.899	0.4077	0.012	0.3596	0.096	0.4495	0.001
197	0.3853	0.004	0.3185	0.63	0.387	0.003	0.3936	0.001	0.3075	0.563	0.289	0.885	0.4687	0.001	0.3891	0.041	0.4495	0.002
198	0.4366	0.001	0.3336	0.283	0.387	0.004	0.3689	0.015	0.3422	0.129	0.289	0.882	0.4506	0.001	0.3642	0.096	0.4495	0.002
199	0.3343	0.201	0.3171	0.251	0.387	0.003	0.3534	0.039	0.3697	0.026	0.289	0.891	0.4628	0.001	0.3431	0.212	0.4495	0.002
200	0.3375	0.216	0.3376	0.182	0.387	0.004	0.3716	0.008	0.3703	0.02	0.289	0.89	0.4233	0.001	0.3462	0.166	0.4495	0.001
201	0.3681	0.03	0.288	0.76	0.387	0.008	0.3454	0.03	0.357	0.04	0.289	0.892	0.3953	0.027	0.3461	0.142	0.4495	0.003
202	0.3689	0.013	0.3123	0.501	0.387	0.006	0.3243	0.268	0.3583	0.066	0.289	0.895	0.4156	0.009	0.3637	0.059	0.4495	0.001
203	0.3761	0.003	0.3276	0.017	0.387	0.002	0.3098	0.621	0.3709	0.045	0.289	0.885	0.3984	0.008	0.3761	0.038	0.4495	0.001
204	0.373	0.011	0.3138	0.581	0.387	0.005	0.3683	0.012	0.3358	0.292	0.289	0.901	0.425	0.001	0.3448	0.207	0.4495	0.002
205	0.3743	0.005	0.3208	0.413	0.387	0.003	0.3123	0.175	0.312	0.613	0.289	0.873	0.4149	0.009	0.4136	0.006	0.4495	0.002
206	0.3526	0.03	0.3358	0.368	0.387	0.002	0.3576	0.053	0.3632	0.085	0.289	0.891	0.44	0.002	0.3527	0.135	0.4495	0.001
207	0.3407	0.056	0.3505	0.165	0.387	0.001	0.3625	0.044	0.3437	0.057	0.289	0.899	0.4577	0.002	0.3332	0.292	0.4495	0.002
208	0.3189	0.063	0.3422	0.212	0.387	0.002	0.361	0.036	0.3626	0.046	0.289	0.874	0.4102	0.006	0.2961	0.586	0.4495	0.001
209	0.3638	0.031	0.3336	0.31	0.387	0.004	0.3821	0.003	0.3237	0.326	0.289	0.899	0.4351	0.003	0.3449	0.192	0.4495	0.001
210	0.362	0.006	0.3112	0.608	0.387	0.004	0.3648	0.036	0.3491	0.154	0.289	0.9	0.3808	0.009	0.3799	0.044	0.4495	0.002
211	0.3468	0.064	0.3081	0.633	0.387	0.004	0.2901	0.759	0.3712	0.027	0.289	0.883	0.4019	0.018	0.3924	0.017	0.4495	0.002
212	0.3707	0.023	0.3267	0.291	0.387	0.003	0.3692	0.02	0.3058	0.506	0.289	0.892	0.4042	0.012	0.2923	0.698	0.4495	0.001
213	0.3426	0.09	0.348	0.091	0.387	0.004	0.3299	0.311	0.3393	0.274	0.289	0.899	0.4479	0.001	0.2903	0.623	0.4495	0.001
214	0.3613	0.046	0.3425	0.169	0.387	0.005	0.3159	0.308	0.3675	0.076	0.289	0.886	0.412	0.009	0.3553	0.119	0.4495	0.001
215	0.3477	0.059	0.3245	0.372	0.387	0.003	0.3846	0.006	0.2976	0.779	0.289	0.909	0.3956	0.016	0.3846	0.036	0.4495	0.001
216	0.3826	0.004	0.3277	0.288	0.387	0.003	0.3474	0.116	0.3205	0.536	0.289	0.895	0.456	0.001	0.3371	0.242	0.4495	0.002
217	0.3611	0.023	0.3221	0.198	0.387	0.004	0.3611	0.014	0.3715	0.028	0.289	0.892	0.5122	0.001	0.3868	0.025	0.4495	0.001
218	0.3904	0.003	0.2941	0.914	0.387	0.001	0.3515	0.014	0.344	0.043	0.289	0.87	0.4121	0.005	0.3982	0.006	0.4495	0.001
219	0.3584	0.032	0.3562	0.108	0.387	0.003	0.3286	0.24	0.3594	0.061	0.289	0.903	0.4734	0.001	0.3129	0.509	0.4495	0.002
220	0.3599	0.057	0.3366	0.234	0.387	0.001	0.3795	0.006	0.383	0.002	0.289	0.898	0.397	0.009	0.3545	0.114	0.4495	0.003
221	0.3804	0.012	0.3038	0.799	0.387	0.005	0.3675	0.012	0.3666	0.065	0.289	0.905	0.449	0.001	0.4069	0.012	0.4495	0.001
222	0.361	0.009	0.3242	0.331	0.387	0.003	0.3471	0.055	0.3516	0.176	0.289	0.899	0.3895	0.029	0.389	0.035	0.4495	0.001
223	0.4102	0.001	0.3236	0.486	0.387	0.001	0.3613	0.054	0.3372	0.159	0.289	0.907	0.4856	0.001	0.2773	0.758	0.4495	0.001
224	0.3323	0.088	0.327	0.386	0.387	0.004	0.3282	0.134	0.3392	0.171	0.289	0.895	0.419	0.005	0.4036	0.008	0.4495	0.001
225	0.3873	0.001	0.3438	0.147	0.387	0.006	0.3783	0.006	0.3163	0.386	0.289	0.913	0.4392	0.003	0.3322	0.276	0.4495	0.001
226	0.3522	0.068	0.3515	0.056	0.387	0.004	0.3858	0.003	0.3634	0.086	0.289	0.887	0.3601	0.039	0.3553	0.067	0.4495	0.001
227	0.363	0.021	0.3088	0.564	0.387	0.002	0.358	0.01	0.333	0.164	0.289	0.89	0.41	0.011	0.3677	0.064	0.4495	0.002
228	0.3954	0.002	0.3716	0.006	0.387	0.006	0.3702	0.012	0.3398	0.244	0.289	0.895	0.4109	0.008	0.3972	0.01	0.4495	0.001
229	0.3893	0.002	0.3056	0.695	0.387	0.003	0.3588	0.038	0.3685	0.025	0.289	0.902	0.4185	0.005	0.2854	0.693	0.4495	0.001
230	0.3711	0.021	0.3405	0.161	0.387	0.004	0.3601	0.023	0.3496	0.136	0.289	0.892	0.4336	0.002	0.3867	0.053	0.4495	0.003
231	0.3755	0.01	0.3258	0.368	0.387	0.003	0.3841	0.004	0.3611	0.031	0.289	0.892	0.4032	0.006	0.357	0.108	0.4495	0.001
232	0.4336	0.001	0.2977	0.683	0.387	0.005	0.3198	0.49	0.3894	0.013	0.289	0.88	0.3991	0.023	0.2981	0.625	0.4495	0.003
233	0.3939	0.002	0.3189	0.723	0.387	0.002	0.3303	0.196	0.3754	0.01	0.289	0.895	0.436	0.001	0.3848	0.022	0.4495	0.002
234	0.3572	0.045	0.3175	0.322	0.387	0.004	0.328	0.059	0.3657	0.033	0.289	0.9	0.4423	0.002	0.3762	0.068	0.4495	0.001
235	0.3821	0.004	0.3379	0.231	0.387	0.003	0.3292	0.234	0.3586	0.061	0.289	0.882	0.3507	0.112	0.3532	0.178	0.4495	0.002
236	0.3721	0.005	0.3151	0.565	0.387	0.002	0.3604	0.04	0.3276	0.225	0.289	0.897	0.4157	0.003	0.3292	0.152	0.4495	0.001
237	0.3357	0.059	0.3182	0.434	0.387	0.005	0.3173	0.473	0.3484	0.025	0.289	0.902	0.3431	0.122	0.3611	0.1	0.4495	0.001
238	0.3706	0.014	0.3319	0.393	0.387	0.002	0.3732	0.015	0.316	0.464	0.289	0.884	0.4395	0.001	0.3557	0.118	0.4495	0.002
239	0.3404	0.153	0.3594	0.092	0.387	0.003	0.3311	0.213	0.3913	0.012	0.289	0.9	0.4229	0.004	0.3296	0.248	0.4495	0.001
240	0.373	0.013	0.3633	0.062	0.387	0.004	0.321	0.279	0.3557	0.104	0.289	0.896	0.3572	0.046	0.4133	0.005	0.4495	0.002
241	0.3673	0.019	0.3524	0.05	0.387	0.004	0.3316	0.097	0.3524	0.06	0.289	0.895	0.4108	0.007	0.3184	0.451	0.4495	0.001
242	0.411	0.001	0.3143	0.611	0.387	0.004	0.3862	0.001	0.3787	0.005	0.289	0.879	0.3852	0.03	0.3886	0.024	0.4495	0.001
243	0.334	0.283	0.3221	0.337	0.387	0.003	0.2976	0.414	0.3589	0.086	0.289	0.898	0.4285	0.003	0.3055	0.396	0.4495	0.001
244	0.3389	0.072	0.3103	0.598	0.387	0.004	0.3414	0.068	0.3375	0.33	0.289	0.904	0.435	0.002	0.385	0.02	0.4495	0.001
245	0.3673	0.04	0.348	0.083	0.387	0.003	0.4099	0.004	0.3429	0.14	0.289	0.885	0.3911	0.015	0.3671	0.07	0.4495	0.002
246	0.3427	0.134	0.3166	0.448	0.387	0.003	0.3695	0.006	0.349	0.101	0.289	0.885	0.363	0.066	0.3857	0.028	0.4495	0.001
247	0.3713	0.015	0.3338	0.336	0.387	0.002	0.3684	0.025	0.335	0.275	0.289	0.905	0.4606	0.002	0.378	0.038	0.4495	0.002
248	0.3743	0.019	0.3316	0.389	0.387	0.004	0.3533	0.039	0.3161	0.567	0.289	0.898	0.4355	0.001	0.3171	0.38	0.4495	0.002
249	0.3921	0.002	0.3336	0.298	0.387	0.002	0.3246	0.303	0.3431	0.161	0.289	0.884	0.4753	0.001	0.3407	0.23	0.4495	0.001
250	0.3582	0.016	0.3084	0.548	0.387	0.005	0.3196	0.269	0.325	0.414	0.289	0.882	0.4379	0.002	0.3814	0.049	0.4495	0.001
251	0.353	0.039	0.3299	0.217	0.387	0.002	0.3555	0.039	0.3311	0.368	0.289	0.888	0.4242	0.003	0.3523	0.132	0.4495	0.001
252	0.3474	0.044	0.3358	0.245	0.387	0.001	0.311	0.378	0.3345	0.22	0.289	0.904	0.415	0.006	0.35	0.134	0.4495	0.002
253	0.3706	0.012	0.347	0.192	0.387	0.004	0.3548	0.052	0.3367	0.187	0.289	0.886	0.3973	0.004	0.3596	0.047	0.4495	0.003
254	0.3591	0.011	0.3391	0.142	0.387	0.001	0.3687	0.018	0.3269	0.274	0.289	0.898	0.4049	0.006	0.3063	0.583	0.4495	0.003
255	0.3293	0.112	0.3448	0.106	0.387	0.003	0.3755	0.008	0.3348	0.381	0.289	0.895	0.3797	0.034	0.2687	0.903	0.4495	0.001
256	0.3268	0.067	0.356	0.079	0.387	0.003	0.3562	0.042	0.3201	0.169	0.289	0.899	0.451	0.001	0.363	0.07	0.4495	0.002
257	0.3598	0.055	0.3229	0.332	0.387	0.004	0.3294	0.22	0.3931	0.008	0.289	0.895	0.4414	0.002	0.4005	0.022	0.4495	0.002
258	0.3772	0.007	0.3406	0.197	0.387	0.007	0.3455	0.091	0.3403	0.207	0.289	0.891	0.4906	0.001	0.3574	0.084	0.4495	0.002
259	0.3642	0.008	0.2999	0.828	0.387	0.005	0.3496	0.092	0.3192	0.548	0.289	0.884	0.4672	0.001	0.341	0.234	0.4495	0.002
260	0.3968	0.001	0.3339	0.238	0.387	0.005	0.3434	0.117	0.3519	0.105	0.289	0.905	0.3929	0.011	0.3949	0.023	0.4495	0.002
261	0.4325	0.001	0.3187	0.546	0.387	0.01	0.3546	0.087	0.3426	0.189	0.289	0.89	0.4518	0.001	0.3649	0.077	0.4495	0.002
262	0.3357	0.215	0.3229	0.469	0.387	0.002	0.3733	0.031	0.3183	0.626	0.289	0.914	0.3656	0.029	0.3613	0.081	0.4495	0.003
263	0.374	0.008	0.3794	0.015	0.387	0.004	0.3411	0.135	0.3534	0.122	0.289	0.889	0.4467	0.003	0.3821	0.034	0.4495	0.001
264	0.3916	0.003	0.323	0.296	0.387	0.001	0.325	0.348	0.338	0.21	0.289	0.883	0.406	0.01	0.4029	0.004	0.4495	0.002
265	0.3588	0.006	0.3282	0.059	0.387	0.003	0.3399	0.128	0.3561	0.082	0.289	0.895	0.4562	0.001	0.2926	0.508	0.4495	0.003
266	0.3908	0.002	0.324	0.194	0.387	0.004	0.37	0.01	0.3365	0.191	0.289	0.883	0.3957	0.004	0.3897	0.033	0.4495	0.002
267	0.3673	0.002	0.3523	0.145	0.387	0.003	0.3551	0.062	0.3315	0.265	0.289	0.903	0.372	0.03	0.3684	0.04	0.4495	0.004
268	0.3576	0.015	0.3158	0.485	0.387	0.003	0.367	0.019	0.3424	0.127	0.289	0.897	0.4453	0.001	0.3258	0.261	0.4495	0.001
269	0.3731	0.012	0.3098	0.589	0.387	0.004	0.3368	0.138	0.339	0.187	0.289	0.892	0.4449	0.001	0.3782	0.063	0.4495	0.001
270	0.372	0.034	0.326	0.101	0.387	0.002	0.3678	0.019	0.3183	0.361	0.289	0.888	0.385	0.02	0.4019	0.021	0.4495	0.001
271	0.3388	0.115	0.3349	0.239	0.387	0.002	0.3494	0.075	0.3606	0.044	0.289	0.911	0.352	0.052	0.2763	0.718	0.4495	0.002
272	0.3933	0.002	0.3395	0.243	0.387	0.003	0.3546	0.046	0.3197	0.569	0.289	0.896	0.3957	0.019	0.4004	0.012	0.4495	0.001
273	0.3701	0.018	0.2945	0.647	0.387	0.003	0.2882	0.787	0.3093	0.599	0.289	0.905	0.452	0.002	0.3952	0.022	0.4495	0.002
274	0.4158	0.001	0.3153	0.594	0.387	0.002	0.346	0.083	0.3456	0.098	0.289	0.883	0.4825	0.001	0.3984	0.013	0.4495	0.001
275	0.3733	0.005	0.3112	0.56	0.387	0.004	0.3675	0.011	0.3253	0.471	0.289	0.884	0.4277	0.004	0.3525	0.12	0.4495	0.001
276	0.3754	0.004	0.3335	0.319	0.387	0.001	0.3621	0.03	0.3448	0.125	0.289	0.893	0.445	0.003	0.3518	0.093	0.4495	0.001
277	0.3278	0.343	0.3349	0.247	0.387	0.005	0.3355	0.066	0.3357	0.285	0.289	0.881	0.405	0.013	0.3629	0.069	0.4495	0.001
278	0.3469	0.141	0.3269	0.438	0.387	0.003	0.3818	0.007	0.3294	0.436	0.289	0.897	0.3967	0.011	0.3295	0.291	0.4495	0.001
279	0.3855	0.001	0.3323	0.287	0.387	0.003	0.3356	0.201	0.3604	0.071	0.289	0.882	0.3718	0.024	0.3955	0.019	0.4495	0.002
280	0.3512	0.022	0.3282	0.254	0.387	0.002	0.3276	0.292	0.326	0.378	0.289	0.899	0.4338	0.002	0.3319	0.22	0.4495	0.002
281	0.3567	0.017	0.3262	0.381	0.387	0.003	0.3385	0.109	0.3642	0.015	0.289	0.879	0.4414	0.001	0.3611	0.102	0.4495	0.002
282	0.3501	0.034	0.3613	0.037	0.387	0.002	0.3813	0.007	0.3581	0.04	0.289	0.879	0.3742	0.041	0.3602	0.077	0.4495	0.001
283	0.3589	0.068	0.3166	0.656	0.387	0.005	0.3783	0.007	0.3623	0.042	0.289	0.895	0.4296	0.001	0.3546	0.12	0.4495	0.002
284	0.3655	0.009	0.3374	0.162	0.387	0.003	0.4021	0.007	0.3717	0.032	0.289	0.888	0.4938	0.001	0.3463	0.124	0.4495	0.002
285	0.3869	0.004	0.3399	0.208	0.387	0.004	0.3844	0.006	0.3893	0.012	0.289	0.914	0.3399	0.141	0.2263	0.974	0.4495	0.001
286	0.3329	0.358	0.3625	0.044	0.387	0.004	0.3643	0.031	0.3598	0.057	0.289	0.891	0.4443	0.002	0.3756	0.039	0.4495	0.001
287	0.4014	0.001	0.2981	0.864	0.387	0.003	0.3262	0.185	0.3719	0.016	0.289	0.899	0.3841	0.013	0.304	0.494	0.4495	0.001
288	0.3444	0.169	0.326	0.449	0.387	0.004	0.3315	0.168	0.3252	0.268	0.289	0.884	0.4197	0.005	0.4061	0.009	0.4495	0.001
289	0.326	0.313	0.3186	0.315	0.387	0.006	0.3364	0.069	0.3508	0.102	0.289	0.899	0.392	0.012	0.363	0.106	0.4495	0.001
290	0.3681	0.028	0.3221	0.518	0.387	0.002	0.3411	0.087	0.3805	0.01	0.289	0.894	0.331	0.12	0.3301	0.375	0.4495	0.002
291	0.3876	0.004	0.3466	0.107	0.387	0.005	0.3655	0.038	0.3234	0.258	0.289	0.893	0.4332	0.001	0.3236	0.376	0.4495	0.001
292	0.3288	0.257	0.3398	0.262	0.387	0.004	0.3339	0.099	0.3254	0.415	0.289	0.902	0.4509	0.001	0.3392	0.193	0.4495	0.001
293	0.382	0.006	0.3256	0.247	0.387	0.004	0.3415	0.174	0.332	0.346	0.289	0.893	0.408	0.007	0.4012	0.012	0.4495	0.001
294	0.3908	0.003	0.3078	0.74	0.387	0.002	0.3397	0.086	0.3047	0.655	0.289	0.919	0.4019	0.005	0.3389	0.239	0.4495	0.001
295	0.382	0.002	0.3009	0.614	0.387	0.004	0.3512	0.046	0.3414	0.227	0.289	0.902	0.3618	0.085	0.3932	0.025	0.4495	0.003
296	0.3515	0.061	0.3017	0.781	0.387	0.004	0.3321	0.147	0.3361	0.279	0.289	0.909	0.4203	0.005	0.3665	0.058	0.4495	0.001
297	0.3837	0.009	0.3425	0.234	0.387	0.004	0.3168	0.469	0.3408	0.241	0.289	0.905	0.3503	0.072	0.4149	0.003	0.4495	0.001
298	0.3929	0.001	0.34	0.319	0.387	0.004	0.341	0.128	0.3811	0.028	0.289	0.883	0.4362	0.001	0.363	0.066	0.4495	0.001
299	0.4238	0.001	0.3382	0.225	0.387	0.002	0.3197	0.232	0.3637	0.071	0.289	0.894	0.3678	0.042	0.3478	0.078	0.4495	0.002
300	0.3702	0.011	0.3195	0.433	0.387	0.004	0.4003	0.003	0.3235	0.389	0.289	0.897	0.3757	0.015	0.3736	0.051	0.4495	0.001
301	0.4171	0.001	0.3427	0.189	0.387	0.004	0.2983	0.818	0.3448	0.103	0.289	0.895	0.4259	0.003	0.3495	0.15	0.4495	0.002
302	0.3512	0.022	0.3553	0.1	0.387	0.001	0.3385	0.222	0.357	0.021	0.289	0.903	0.4101	0.005	0.2779	0.795	0.4495	0.001
303	0.3699	0.01	0.319	0.61	0.387	0.001	0.3087	0.509	0.3363	0.318	0.289	0.903	0.3686	0.047	0.3174	0.421	0.4495	0.001
304	0.3453	0.108	0.3491	0.099	0.387	0.003	0.3373	0.122	0.3623	0.096	0.289	0.919	0.3726	0.032	0.3125	0.426	0.4495	0.002
305	0.3946	0.003	0.3206	0.379	0.387	0.003	0.3271	0.234	0.3453	0.171	0.289	0.9	0.4371	0.002	0.3215	0.365	0.4495	0.001
306	0.3527	0.05	0.3051	0.75	0.387	0.005	0.3433	0.092	0.3607	0.033	0.289	0.884	0.4241	0.001	0.3636	0.087	0.4495	0.001
307	0.3504	0.021	0.3258	0.338	0.387	0.005	0.3752	0.006	0.3783	0.033	0.289	0.888	0.4369	0.001	0.3261	0.301	0.4495	0.001
308	0.3666	0.016	0.3176	0.596	0.387	0.004	0.3329	0.046	0.3169	0.529	0.289	0.886	0.4202	0.002	0.4088	0.012	0.4495	0.003
309	0.3819	0.005	0.3192	0.29	0.387	0.002	0.3816	0.009	0.3574	0.044	0.289	0.891	0.4359	0.002	0.2593	0.915	0.4495	0.001
310	0.3646	0.025	0.3365	0.259	0.387	0.002	0.3174	0.283	0.3433	0.281	0.289	0.884	0.4052	0.008	0.3295	0.276	0.4495	0.001
311	0.3629	0.012	0.3295	0.362	0.387	0.005	0.3864	0.003	0.3692	0.051	0.289	0.892	0.3968	0.012	0.3119	0.51	0.4495	0.002
312	0.3733	0.006	0.352	0.126	0.387	0.003	0.358	0.061	0.3519	0.086	0.289	0.891	0.4458	0.002	0.3178	0.453	0.4495	0.002
313	0.3419	0.072	0.3074	0.546	0.387	0.005	0.3114	0.623	0.3783	0.016	0.289	0.882	0.497	0.001	0.4044	0.014	0.4495	0.003
314	0.3502	0.089	0.3095	0.682	0.387	0.002	0.3225	0.186	0.335	0.211	0.289	0.899	0.4266	0.001	0.375	0.033	0.4495	0.001
315	0.3853	0.003	0.3242	0.336	0.387	0.003	0.3354	0.149	0.3452	0.139	0.289	0.9	0.468	0.001	0.3489	0.184	0.4495	0.002
316	0.3591	0.051	0.3477	0.156	0.387	0.007	0.3637	0.038	0.3252	0.473	0.289	0.872	0.3944	0.015	0.3253	0.219	0.4495	0.001
317	0.3683	0.014	0.3396	0.121	0.387	0.007	0.3244	0.186	0.3342	0.338	0.289	0.889	0.4736	0.001	0.4106	0.01	0.4495	0.002
318	0.3488	0.032	0.3414	0.199	0.387	0.007	0.3495	0.046	0.3703	0.029	0.289	0.899	0.4184	0.003	0.3727	0.062	0.4495	0.001
319	0.3527	0.035	0.3443	0.17	0.387	0.003	0.3174	0.404	0.3358	0.305	0.289	0.879	0.4094	0.011	0.3446	0.23	0.4495	0.002
320	0.3732	0.004	0.3333	0.242	0.387	0.002	0.3629	0.035	0.3544	0.131	0.289	0.893	0.4674	0.001	0.3183	0.458	0.4495	0.002
321	0.3867	0.001	0.3273	0.487	0.387	0.002	0.3526	0.041	0.3599	0.06	0.289	0.897	0.4175	0.001	0.3151	0.327	0.4495	0.001
322	0.3758	0.001	0.297	0.813	0.387	0.006	0.3341	0.166	0.3206	0.254	0.289	0.873	0.4131	0.006	0.425	0.004	0.4495	0.002
323	0.3219	0.413	0.2801	0.946	0.387	0.002	0.3358	0.205	0.3498	0.166	0.289	0.909	0.3615	0.063	0.3415	0.184	0.4495	0.001
324	0.4033	0.001	0.3039	0.854	0.387	0.003	0.3394	0.073	0.3457	0.203	0.289	0.897	0.4081	0.007	0.3424	0.179	0.4495	0.001
325	0.3774	0.007	0.3158	0.498	0.387	0.002	0.3818	0.022	0.3511	0.074	0.289	0.89	0.4682	0.001	0.382	0.037	0.4495	0.002
326	0.3578	0.06	0.3387	0.314	0.387	0.003	0.368	0.016	0.3299	0.39	0.289	0.901	0.4543	0.001	0.3974	0.026	0.4495	0.001
327	0.3542	0.038	0.3092	0.676	0.387	0.003	0.351	0.072	0.3119	0.505	0.289	0.891	0.4466	0.001	0.3624	0.083	0.4495	0.002
328	0.3775	0.011	0.3433	0.183	0.387	0.005	0.3822	0.005	0.3305	0.375	0.289	0.902	0.4323	0.003	0.3586	0.11	0.4495	0.002
329	0.3829	0.005	0.3372	0.212	0.387	0.004	0.3491	0.086	0.3505	0.097	0.289	0.897	0.3691	0.085	0.319	0.209	0.4495	0.001
330	0.3411	0.234	0.3136	0.663	0.387	0.005	0.3187	0.335	0.3464	0.165	0.289	0.894	0.322	0.223	0.3641	0.079	0.4495	0.002
331	0.3799	0.004	0.3694	0.034	0.387	0.002	0.3684	0.022	0.3364	0.317	0.289	0.895	0.418	0.005	0.3994	0.013	0.4495	0.001
332	0.3374	0.147	0.3163	0.482	0.387	0.005	0.3455	0.104	0.4152	0.001	0.289	0.898	0.4166	0.008	0.4023	0.009	0.4495	0.001
333	0.4007	0.003	0.3354	0.185	0.387	0.007	0.3232	0.175	0.3175	0.423	0.289	0.892	0.4046	0.003	0.3567	0.121	0.4495	0.002
334	0.3909	0.003	0.3355	0.261	0.387	0.003	0.2952	0.339	0.3249	0.331	0.289	0.89	0.419	0.007	0.3336	0.248	0.4495	0.001
335	0.3568	0.038	0.3179	0.5	0.387	0.002	0.3421	0.058	0.289	0.888	0.289	0.874	0.3298	0.121	0.3754	0.072	0.4495	0.001
336	0.3778	0.004	0.351	0.079	0.387	0.002	0.3043	0.434	0.3218	0.35	0.289	0.896	0.3937	0.008	0.3863	0.025	0.4495	0.004
337	0.373	0.017	0.3404	0.262	0.387	0.004	0.3382	0.121	0.3443	0.146	0.289	0.892	0.3779	0.019	0.3734	0.056	0.4495	0.001
338	0.3694	0.008	0.3433	0.246	0.387	0.004	0.3803	0.006	0.3564	0.063	0.289	0.891	0.3982	0.004	0.3406	0.211	0.4495	0.001
339	0.3622	0.015	0.3195	0.399	0.387	0.003	0.3759	0.011	0.3597	0.079	0.289	0.899	0.3901	0.029	0.3212	0.393	0.4495	0.001
340	0.3766	0.008	0.3325	0.394	0.387	0.001	0.3389	0.124	0.3496	0.115	0.289	0.898	0.4821	0.001	0.4186	0.006	0.4495	0.001
341	0.3959	0.004	0.3352	0.189	0.387	0.006	0.3255	0.282	0.36	0.055	0.289	0.899	0.4539	0.001	0.3504	0.095	0.4495	0.002
342	0.3925	0.004	0.3267	0.268	0.387	0.001	0.3189	0.2	0.3431	0.177	0.289	0.891	0.4569	0.001	0.3829	0.038	0.4495	0.001
343	0.409	0.002	0.3533	0.135	0.387	0.004	0.3733	0.015	0.3158	0.525	0.289	0.891	0.4007	0.013	0.3036	0.554	0.4495	0.002
344	0.3105	0.25	0.319	0.605	0.387	0.003	0.326	0.22	0.3173	0.406	0.289	0.896	0.4389	0.004	0.3882	0.015	0.4495	0.001
345	0.3667	0.007	0.3473	0.17	0.387	0.003	0.3195	0.334	0.3418	0.165	0.289	0.891	0.4559	0.001	0.3797	0.039	0.4495	0.001
346	0.3752	0.002	0.325	0.272	0.387	0.004	0.3157	0.097	0.3427	0.278	0.289	0.905	0.4363	0.001	0.3757	0.065	0.4495	0.003
347	0.3874	0.002	0.3429	0.223	0.387	0.005	0.3125	0.419	0.3439	0.097	0.289	0.885	0.4297	0.006	0.3818	0.039	0.4495	0.001
348	0.379	0.006	0.3267	0.334	0.387	0.002	0.3058	0.333	0.3302	0.351	0.289	0.893	0.345	0.16	0.2961	0.683	0.4495	0.002
349	0.3453	0.17	0.3147	0.467	0.387	0.003	0.3682	0.051	0.3668	0.052	0.289	0.901	0.3564	0.071	0.35	0.142	0.4495	0.001
350	0.3922	0.001	0.3078	0.717	0.387	0.001	0.3514	0.04	0.349	0.145	0.289	0.888	0.4491	0.001	0.3799	0.031	0.4495	0.001
351	0.3663	0.012	0.31	0.64	0.387	0.003	0.3492	0.082	0.3567	0.036	0.289	0.881	0.3951	0.013	0.3507	0.099	0.4495	0.003
352	0.3237	0.279	0.3147	0.446	0.387	0.001	0.3409	0.091	0.35	0.181	0.289	0.887	0.4162	0.002	0.4003	0.014	0.4495	0.002
353	0.378	0.008	0.345	0.111	0.387	0.005	0.3573	0.067	0.3507	0.1	0.289	0.891	0.3616	0.063	0.4023	0.013	0.4495	0.003
354	0.3606	0.008	0.3416	0.147	0.387	0.002	0.3929	0.003	0.3023	0.704	0.289	0.89	0.472	0.001	0.419	0.009	0.4495	0.001
355	0.3701	0.025	0.2965	0.881	0.387	0.005	0.3688	0.032	0.336	0.218	0.289	0.89	0.4052	0.001	0.3698	0.039	0.4495	0.002
356	0.3364	0.148	0.3293	0.239	0.387	0.002	0.3429	0.156	0.3407	0.135	0.289	0.912	0.4316	0.004	0.3926	0.019	0.4495	0.001
357	0.3749	0.005	0.3519	0.094	0.387	0.002	0.3331	0.107	0.3698	0.048	0.289	0.902	0.41	0.007	0.3184	0.32	0.4495	0.001
358	0.3484	0.07	0.3206	0.255	0.387	0.002	0.3334	0.115	0.3289	0.196	0.289	0.884	0.3625	0.063	0.3396	0.242	0.4495	0.002
359	0.3898	0.001	0.3361	0.3	0.387	0.005	0.3477	0.123	0.3547	0.083	0.289	0.861	0.4755	0.001	0.3396	0.078	0.4495	0.001
360	0.3572	0.029	0.3454	0.119	0.387	0.002	0.3594	0.067	0.36	0.029	0.289	0.894	0.4395	0.001	0.4015	0.018	0.4495	0.001
361	0.3726	0.007	0.3164	0.63	0.387	0.001	0.3504	0.119	0.3154	0.443	0.289	0.909	0.3325	0.244	0.3224	0.354	0.4495	0.002
362	0.3501	0.078	0.3404	0.225	0.387	0.003	0.3783	0.01	0.334	0.328	0.289	0.902	0.4118	0.002	0.37	0.079	0.4495	0.002
363	0.3696	0.004	0.3257	0.225	0.387	0.006	0.2967	0.568	0.3514	0.087	0.289	0.893	0.4297	0.002	0.3351	0.251	0.4495	0.002
364	0.3712	0.015	0.3761	0.022	0.387	0.001	0.343	0.09	0.3467	0.211	0.289	0.884	0.4324	0.005	0.3604	0.097	0.4495	0.001
365	0.3819	0.007	0.3322	0.22	0.387	0.002	0.3484	0.031	0.3475	0.162	0.289	0.893	0.4499	0.001	0.3764	0.065	0.4495	0.001
366	0.4044	0.001	0.3163	0.331	0.387	0.004	0.375	0.009	0.3613	0.056	0.289	0.889	0.4456	0.003	0.329	0.349	0.4495	0.002
367	0.3586	0.009	0.2961	0.732	0.387	0.002	0.38	0.012	0.3104	0.657	0.289	0.897	0.4346	0.003	0.4017	0.008	0.4495	0.003
368	0.3723	0.007	0.3423	0.168	0.387	0.002	0.3282	0.227	0.354	0.119	0.289	0.89	0.3808	0.035	0.4167	0.002	0.4495	0.002
369	0.3762	0.022	0.3296	0.42	0.387	0.004	0.3654	0.026	0.3378	0.213	0.289	0.906	0.4782	0.001	0.3832	0.051	0.4495	0.001
370	0.3642	0.003	0.3184	0.424	0.387	0.006	0.3443	0.07	0.299	0.805	0.289	0.884	0.378	0.014	0.4193	0.004	0.4495	0.002
371	0.3946	0.003	0.3186	0.655	0.387	0.001	0.3733	0.004	0.361	0.063	0.289	0.894	0.4448	0.001	0.3435	0.167	0.4495	0.002
372	0.3498	0.065	0.3248	0.351	0.387	0.002	0.3388	0.046	0.2827	0.738	0.289	0.887	0.4102	0.006	0.3867	0.04	0.4495	0.002
373	0.334	0.281	0.3388	0.216	0.387	0.003	0.3274	0.199	0.3684	0.037	0.289	0.887	0.4373	0.006	0.3555	0.101	0.4495	0.002
374	0.3786	0.006	0.3249	0.376	0.387	0.003	0.3236	0.3	0.3113	0.64	0.289	0.89	0.4095	0.005	0.3716	0.06	0.4495	0.002
375	0.3303	0.217	0.3222	0.345	0.387	0.002	0.3344	0.129	0.3153	0.537	0.289	0.878	0.4316	0.002	0.3094	0.453	0.4495	0.001
376	0.3765	0.006	0.3191	0.497	0.387	0.003	0.3726	0.01	0.3547	0.11	0.289	0.893	0.4287	0.002	0.395	0.015	0.4495	0.002
377	0.3374	0.205	0.3059	0.683	0.387	0.002	0.3398	0.056	0.3706	0.028	0.289	0.899	0.4551	0.001	0.3429	0.215	0.4495	0.002
378	0.3522	0.044	0.3423	0.231	0.387	0.003	0.3567	0.079	0.323	0.424	0.289	0.909	0.3825	0.024	0.3651	0.057	0.4495	0.001
379	0.3638	0.013	0.3254	0.318	0.387	0.002	0.3495	0.058	0.3087	0.745	0.289	0.888	0.3962	0.022	0.3401	0.203	0.4495	0.002
380	0.356	0.064	0.3081	0.711	0.387	0.003	0.3509	0.1	0.3358	0.057	0.289	0.908	0.3635	0.045	0.375	0.064	0.4495	0.001
381	0.3373	0.069	0.3175	0.472	0.387	0.002	0.3094	0.562	0.3347	0.337	0.289	0.882	0.412	0.01	0.3502	0.119	0.4495	0.001
382	0.3779	0.001	0.3217	0.44	0.387	0.002	0.3466	0.133	0.3243	0.342	0.289	0.902	0.3986	0.009	0.3271	0.273	0.4495	0.001
383	0.4323	0.001	0.3454	0.201	0.387	0.003	0.4188	0.001	0.3125	0.544	0.289	0.883	0.3525	0.126	0.3651	0.071	0.4495	0.001
384	0.3728	0.004	0.3456	0.175	0.387	0.002	0.3775	0.006	0.3576	0.055	0.289	0.893	0.4407	0.004	0.4067	0.011	0.4495	0.001
385	0.3704	0.019	0.3122	0.681	0.387	0.004	0.3646	0.046	0.3566	0.092	0.289	0.887	0.4525	0.002	0.2916	0.704	0.4495	0.002
386	0.4054	0.002	0.3275	0.323	0.387	0.002	0.3452	0.073	0.3548	0.068	0.289	0.888	0.4744	0.001	0.3132	0.443	0.4495	0.001
387	0.345	0.078	0.3243	0.365	0.387	0.002	0.3329	0.138	0.3282	0.306	0.289	0.891	0.4052	0.009	0.3687	0.051	0.4495	0.002
388	0.3988	0.004	0.3199	0.581	0.387	0.002	0.3417	0.164	0.302	0.7	0.289	0.886	0.391	0.017	0.3904	0.039	0.4495	0.001
389	0.3734	0.017	0.3423	0.241	0.387	0.001	0.3386	0.149	0.3341	0.173	0.289	0.882	0.3841	0.024	0.3355	0.202	0.4495	0.002
390	0.3473	0.125	0.3124	0.425	0.387	0.003	0.3457	0.07	0.3283	0.287	0.289	0.903	0.3427	0.188	0.3622	0.09	0.4495	0.001
391	0.3759	0.003	0.3602	0.076	0.387	0.005	0.3438	0.109	0.3409	0.265	0.289	0.894	0.2934	0.434	0.3562	0.095	0.4495	0.002
392	0.3676	0.008	0.337	0.209	0.387	0.002	0.4094	0.001	0.3498	0.089	0.289	0.892	0.3959	0.02	0.3238	0.294	0.4495	0.001
393	0.3828	0.001	0.2901	0.836	0.387	0.005	0.3598	0.01	0.3325	0.314	0.289	0.895	0.4132	0.005	0.3636	0.105	0.4495	0.004
394	0.399	0.001	0.3261	0.358	0.387	0.005	0.3594	0.036	0.3474	0.139	0.289	0.904	0.4498	0.001	0.3403	0.228	0.4495	0.001
395	0.367	0.017	0.3485	0.104	0.387	0.004	0.3256	0.338	0.328	0.417	0.289	0.906	0.4227	0.006	0.3099	0.431	0.4495	0.001
396	0.3109	0.455	0.3217	0.311	0.387	0.002	0.3444	0.11	0.3302	0.312	0.289	0.898	0.4928	0.001	0.3647	0.072	0.4495	0.002
397	0.325	0.354	0.321	0.36	0.387	0.003	0.3096	0.438	0.2957	0.832	0.289	0.892	0.3553	0.042	0.4126	0.008	0.4495	0.001
398	0.3849	0.001	0.3605	0.048	0.387	0.004	0.3748	0.013	0.329	0.321	0.289	0.899	0.4217	0.005	0.32	0.312	0.4495	0.002
399	0.3809	0.009	0.3515	0.063	0.387	0.002	0.3636	0.03	0.3431	0.155	0.289	0.901	0.4117	0.005	0.3788	0.058	0.4495	0.001
400	0.3603	0.072	0.2926	0.907	0.387	0.005	0.3132	0.28	0.3198	0.336	0.289	0.888	0.4134	0.006	0.3718	0.048	0.4495	0.002
401	0.352	0.058	0.3477	0.159	0.387	0.003	0.3202	0.327	0.3152	0.435	0.289	0.874	0.4267	0.003	0.372	0.059	0.4495	0.002
402	0.4346	0.001	0.3404	0.233	0.387	0.008	0.4194	0.001	0.3306	0.257	0.289	0.886	0.3871	0.023	0.3933	0.022	0.4495	0.001
403	0.3593	0.019	0.3394	0.121	0.387	0.005	0.3025	0.292	0.335	0.165	0.289	0.9	0.4325	0.002	0.3638	0.095	0.4495	0.001
404	0.3675	0.013	0.3103	0.669	0.387	0.002	0.3688	0.037	0.3241	0.461	0.289	0.892	0.369	0.067	0.3853	0.039	0.4495	0.002
405	0.3697	0.022	0.3038	0.671	0.387	0.003	0.3931	0.004	0.3535	0.069	0.289	0.884	0.4068	0.004	0.3587	0.081	0.4495	0.001
406	0.3509	0.073	0.3271	0.397	0.387	0.007	0.3683	0.015	0.318	0.512	0.289	0.915	0.399	0.02	0.3555	0.121	0.4495	0.001
407	0.4005	0.001	0.3026	0.681	0.387	0.004	0.3156	0.233	0.3488	0.067	0.289	0.898	0.4458	0.001	0.3789	0.033	0.4495	0.002
408	0.3594	0.014	0.3261	0.319	0.387	0.004	0.3133	0.54	0.3301	0.335	0.289	0.882	0.467	0.001	0.3442	0.199	0.4495	0.002
409	0.3594	0.027	0.32	0.35	0.387	0.004	0.3331	0.19	0.3296	0.379	0.289	0.898	0.3957	0.017	0.3459	0.213	0.4495	0.001
410	0.3542	0.034	0.3117	0.56	0.387	0.005	0.3455	0.148	0.3564	0.089	0.289	0.909	0.3992	0.007	0.3723	0.071	0.4495	0.001
411	0.3736	0.012	0.3152	0.547	0.387	0.004	0.3584	0.03	0.3188	0.447	0.289	0.886	0.4347	0.004	0.3891	0.015	0.4495	0.003
412	0.3941	0.003	0.3197	0.539	0.387	0.002	0.3375	0.085	0.3405	0.18	0.289	0.885	0.434	0.002	0.3866	0.017	0.4495	0.003
413	0.3241	0.285	0.3238	0.432	0.387	0.003	0.3553	0.082	0.3473	0.209	0.289	0.899	0.4501	0.001	0.3098	0.422	0.4495	0.001
414	0.3659	0.027	0.3379	0.233	0.387	0.003	0.344	0.064	0.3581	0.036	0.289	0.898	0.4161	0.001	0.3827	0.054	0.4495	0.001
415	0.336	0.053	0.3365	0.227	0.387	0.005	0.3067	0.242	0.3558	0.167	0.289	0.9	0.453	0.001	0.3983	0.013	0.4495	0.002
416	0.347	0.084	0.3185	0.392	0.387	0.003	0.3357	0.287	0.3322	0.337	0.289	0.914	0.4465	0.002	0.3553	0.121	0.4495	0.002
417	0.3309	0.245	0.3203	0.536	0.387	0.006	0.3956	0.004	0.3378	0.266	0.289	0.905	0.4314	0.003	0.3677	0.057	0.4495	0.001
418	0.3725	0.009	0.341	0.247	0.387	0.004	0.3558	0.015	0.3251	0.437	0.289	0.89	0.4317	0.002	0.3737	0.057	0.4495	0.001
419	0.3554	0.091	0.3534	0.147	0.387	0.003	0.3276	0.119	0.3682	0.033	0.289	0.902	0.4376	0.002	0.4132	0.006	0.4495	0.001
420	0.3852	0.001	0.2895	0.874	0.387	0.003	0.3313	0.073	0.3405	0.243	0.289	0.908	0.3996	0.005	0.281	0.714	0.4495	0.001
421	0.3531	0.031	0.3514	0.156	0.387	0.001	0.3652	0.03	0.3459	0.131	0.289	0.903	0.405	0.006	0.3776	0.046	0.4495	0.001
422	0.3618	0.027	0.301	0.826	0.387	0.002	0.3253	0.341	0.3151	0.44	0.289	0.895	0.4767	0.001	0.3923	0.027	0.4495	0.001
423	0.3664	0.011	0.3334	0.294	0.387	0.002	0.346	0.045	0.3773	0.01	0.289	0.884	0.3574	0.094	0.3438	0.186	0.4495	0.001
424	0.349	0.056	0.313	0.358	0.387	0.006	0.3114	0.731	0.3044	0.639	0.289	0.895	0.4353	0.002	0.2795	0.839	0.4495	0.001
425	0.391	0.007	0.3312	0.346	0.387	0.004	0.3369	0.119	0.3785	0.019	0.289	0.895	0.4148	0.008	0.3408	0.186	0.4495	0.002
426	0.3577	0.024	0.3103	0.677	0.387	0.007	0.3379	0.101	0.3663	0.025	0.289	0.894	0.4198	0.005	0.3814	0.033	0.4495	0.001
427	0.3592	0.026	0.2777	0.964	0.387	0.002	0.3462	0.052	0.3343	0.255	0.289	0.904	0.4098	0.006	0.3544	0.121	0.4495	0.002
428	0.3976	0.001	0.3433	0.071	0.387	0.003	0.3877	0.001	0.3464	0.164	0.289	0.88	0.4683	0.001	0.3945	0.023	0.4495	0.001
429	0.3617	0.005	0.323	0.414	0.387	0.006	0.3334	0.207	0.3589	0.057	0.289	0.886	0.3701	0.045	0.3056	0.536	0.4495	0.001
430	0.337	0.184	0.3301	0.341	0.387	0.003	0.3053	0.177	0.3711	0.023	0.289	0.921	0.43	0.001	0.3652	0.079	0.4495	0.003
431	0.3677	0.013	0.3368	0.254	0.387	0.003	0.3795	0.009	0.3497	0.14	0.289	0.907	0.4341	0.002	0.3601	0.087	0.4495	0.001
432	0.3367	0.087	0.3228	0.434	0.387	0.002	0.3719	0.044	0.33	0.306	0.289	0.884	0.3651	0.035	0.3446	0.184	0.4495	0.001
433	0.3879	0.003	0.3115	0.46	0.387	0.002	0.3255	0.364	0.3548	0.137	0.289	0.895	0.2999	0.273	0.3321	0.22	0.4495	0.001
434	0.3618	0.027	0.325	0.27	0.387	0.002	0.3033	0.38	0.3213	0.291	0.289	0.884	0.3871	0.018	0.3393	0.24	0.4495	0.001
435	0.3854	0.004	0.3462	0.166	0.387	0.003	0.3674	0.011	0.3281	0.359	0.289	0.885	0.4222	0.001	0.3617	0.109	0.4495	0.001
436	0.3377	0.081	0.3292	0.406	0.387	0.004	0.3411	0.081	0.3341	0.191	0.289	0.905	0.4418	0.001	0.3017	0.566	0.4495	0.001
437	0.3018	0.174	0.3161	0.507	0.387	0.002	0.3846	0.004	0.3518	0.043	0.289	0.887	0.4087	0.002	0.3833	0.037	0.4495	0.001
438	0.3818	0.011	0.3196	0.482	0.387	0.003	0.3071	0.434	0.336	0.194	0.289	0.901	0.4228	0.001	0.4285	0.006	0.4495	0.001
439	0.3513	0.05	0.3175	0.501	0.387	0.002	0.3402	0.167	0.3497	0.155	0.289	0.883	0.4447	0.001	0.3416	0.149	0.4495	0.001
440	0.3908	0.003	0.3294	0.228	0.387	0.006	0.3584	0.051	0.3667	0.057	0.289	0.893	0.5043	0.001	0.3167	0.438	0.4495	0.002
441	0.4026	0.001	0.3041	0.759	0.387	0.004	0.3778	0.009	0.2899	0.803	0.289	0.884	0.4608	0.003	0.3824	0.027	0.4495	0.002
442	0.3786	0.013	0.3345	0.355	0.387	0.004	0.3669	0.008	0.341	0.203	0.289	0.914	0.4818	0.002	0.3491	0.111	0.4495	0.001
443	0.3872	0.002	0.3157	0.693	0.387	0.003	0.3433	0.034	0.3266	0.442	0.289	0.911	0.3338	0.185	0.3874	0.03	0.4495	0.003
444	0.3675	0.016	0.3121	0.384	0.387	0.003	0.3333	0.222	0.3461	0.186	0.289	0.917	0.4437	0.001	0.3815	0.036	0.4495	0.001
445	0.3648	0.046	0.3258	0.432	0.387	0.001	0.3573	0.048	0.357	0.087	0.289	0.891	0.3651	0.031	0.3061	0.496	0.4495	0.002
446	0.379	0.011	0.3415	0.227	0.387	0.002	0.3096	0.533	0.3509	0.061	0.289	0.903	0.4247	0.002	0.4098	0.008	0.4495	0.001
447	0.3775	0.017	0.3119	0.518	0.387	0.001	0.3526	0.042	0.3546	0.112	0.289	0.895	0.3612	0.031	0.3465	0.172	0.4495	0.001
448	0.3774	0.003	0.3319	0.21	0.387	0.004	0.3486	0.06	0.3552	0.133	0.289	0.881	0.4499	0.003	0.3691	0.082	0.4495	0.001
449	0.3312	0.243	0.3283	0.285	0.387	0.005	0.3162	0.166	0.3618	0.068	0.289	0.873	0.4044	0.01	0.3674	0.064	0.4495	0.001
450	0.3789	0.009	0.3126	0.517	0.387	0.005	0.3977	0.002	0.344	0.192	0.289	0.896	0.4027	0.005	0.3419	0.154	0.4495	0.001
451	0.348	0.129	0.3355	0.224	0.387	0.005	0.3523	0.037	0.3678	0.044	0.289	0.914	0.4048	0.006	0.4051	0.017	0.4495	0.001
452	0.3575	0.047	0.3428	0.223	0.387	0.002	0.367	0.015	0.3458	0.169	0.289	0.886	0.4204	0.004	0.3517	0.13	0.4495	0.001
453	0.3781	0.009	0.3569	0.08	0.387	0.003	0.3185	0.527	0.3409	0.223	0.289	0.897	0.454	0.002	0.3418	0.184	0.4495	0.001
454	0.3563	0.01	0.3211	0.384	0.387	0.001	0.3453	0.095	0.3523	0.147	0.289	0.88	0.441	0.001	0.3604	0.127	0.4495	0.001
455	0.3479	0.049	0.3295	0.339	0.387	0.006	0.3874	0.01	0.3933	0.003	0.289	0.89	0.3947	0.006	0.3837	0.04	0.4495	0.002
456	0.3506	0.053	0.3659	0.052	0.387	0.003	0.3638	0.028	0.3088	0.558	0.289	0.893	0.3782	0.036	0.382	0.037	0.4495	0.001
457	0.349	0.039	0.3352	0.279	0.387	0.003	0.3506	0.027	0.3607	0.079	0.289	0.88	0.3946	0.009	0.325	0.206	0.4495	0.001
458	0.3726	0.019	0.3396	0.253	0.387	0.008	0.3051	0.705	0.3786	0.011	0.289	0.908	0.4132	0.007	0.3104	0.373	0.4495	0.001
459	0.3582	0.015	0.3359	0.202	0.387	0.002	0.3503	0.01	0.3949	0.004	0.289	0.904	0.4302	0.002	0.3302	0.278	0.4495	0.002
460	0.3637	0.015	0.3419	0.18	0.387	0.003	0.363	0.033	0.3687	0.02	0.289	0.901	0.3907	0.018	0.3664	0.067	0.4495	0.001
461	0.367	0.014	0.3063	0.63	0.387	0.004	0.364	0.041	0.3228	0.305	0.289	0.888	0.4207	0.005	0.3609	0.1	0.4495	0.004
462	0.3614	0.023	0.3371	0.179	0.387	0.003	0.3424	0.09	0.303	0.626	0.289	0.911	0.4546	0.001	0.3699	0.073	0.4495	0.001
463	0.3507	0.082	0.3101	0.699	0.387	0.003	0.3254	0.27	0.2915	0.208	0.289	0.906	0.4204	0.002	0.3272	0.277	0.4495	0.001
464	0.4108	0.001	0.3538	0.092	0.387	0.004	0.3614	0.025	0.3823	0.005	0.289	0.876	0.4233	0.002	0.3331	0.232	0.4495	0.002
465	0.404	0.001	0.3478	0.188	0.387	0.004	0.3389	0.079	0.3396	0.355	0.289	0.897	0.3789	0.028	0.3631	0.092	0.4495	0.001
466	0.3388	0.125	0.3134	0.714	0.387	0.005	0.3651	0.021	0.3958	0.002	0.289	0.905	0.4102	0.01	0.3831	0.059	0.4495	0.003
467	0.3655	0.021	0.307	0.725	0.387	0.004	0.3616	0.025	0.3338	0.243	0.289	0.885	0.3921	0.01	0.3956	0.011	0.4495	0.001
468	0.3636	0.023	0.3124	0.45	0.387	0.003	0.3342	0.293	0.3376	0.265	0.289	0.887	0.3377	0.099	0.3848	0.021	0.4495	0.001
469	0.3693	0.034	0.321	0.359	0.387	0.006	0.3586	0.025	0.3418	0.224	0.289	0.897	0.4182	0.001	0.3465	0.124	0.4495	0.001
470	0.3823	0.005	0.3273	0.408	0.387	0.003	0.4344	0.001	0.3978	0.004	0.289	0.887	0.428	0.002	0.387	0.028	0.4495	0.001
471	0.3462	0.093	0.3467	0.197	0.387	0.002	0.3841	0.004	0.3111	0.572	0.289	0.885	0.3999	0.013	0.2919	0.648	0.4495	0.002
472	0.3798	0.007	0.3203	0.457	0.387	0.002	0.3646	0.027	0.3148	0.462	0.289	0.903	0.4076	0.012	0.3416	0.192	0.4495	0.001
473	0.3687	0.01	0.3096	0.642	0.387	0.002	0.3615	0.051	0.3563	0.109	0.289	0.918	0.4991	0.001	0.356	0.13	0.4495	0.001
474	0.3609	0.012	0.3375	0.134	0.387	0.007	0.3143	0.261	0.3376	0.248	0.289	0.894	0.4086	0.01	0.3893	0.019	0.4495	0.001
475	0.4017	0.001	0.3418	0.207	0.387	0.004	0.353	0.073	0.3154	0.512	0.289	0.9	0.3633	0.033	0.3464	0.201	0.4495	0.001
476	0.3933	0.003	0.3143	0.612	0.387	0.005	0.3454	0.111	0.3551	0.04	0.289	0.89	0.3953	0.008	0.3919	0.013	0.4495	0.002
477	0.363	0.035	0.3105	0.703	0.387	0.002	0.3248	0.163	0.3594	0.085	0.289	0.908	0.4686	0.001	0.3666	0.093	0.4495	0.001
478	0.3778	0.002	0.3432	0.23	0.387	0.005	0.3216	0.385	0.3265	0.323	0.289	0.89	0.376	0.028	0.3333	0.291	0.4495	0.002
479	0.3658	0.009	0.3222	0.58	0.387	0.003	0.3383	0.176	0.3359	0.097	0.289	0.873	0.4255	0.002	0.3131	0.348	0.4495	0.001
480	0.3491	0.018	0.3473	0.109	0.387	0.006	0.3611	0.03	0.3379	0.314	0.289	0.898	0.3656	0.039	0.276	0.712	0.4495	0.002
481	0.3579	0.011	0.3245	0.496	0.387	0.001	0.3488	0.092	0.383	0.023	0.289	0.902	0.3745	0.01	0.3874	0.033	0.4495	0.001
482	0.3866	0.007	0.3059	0.733	0.387	0.003	0.3372	0.077	0.3198	0.322	0.289	0.881	0.3802	0.034	0.38	0.028	0.4495	0.002
483	0.383	0.006	0.2989	0.811	0.387	0.003	0.346	0.075	0.3415	0.162	0.289	0.903	0.4865	0.002	0.3853	0.023	0.4495	0.001
484	0.3705	0.009	0.3611	0.064	0.387	0.001	0.3306	0.301	0.3145	0.472	0.289	0.885	0.4037	0.015	0.3859	0.026	0.4495	0.001
485	0.3711	0.007	0.3262	0.404	0.387	0.007	0.3487	0.068	0.3651	0.056	0.289	0.885	0.3997	0.009	0.3289	0.237	0.4495	0.001
486	0.3893	0.006	0.3367	0.162	0.387	0.002	0.3481	0.089	0.3046	0.739	0.289	0.899	0.3707	0.022	0.3549	0.166	0.4495	0.001
487	0.3398	0.186	0.3314	0.334	0.387	0.003	0.35	0.056	0.3517	0.098	0.289	0.889	0.4017	0.008	0.3705	0.076	0.4495	0.001
488	0.3598	0.029	0.3421	0.192	0.387	0.003	0.326	0.327	0.3737	0.027	0.289	0.886	0.3921	0.011	0.3994	0.018	0.4495	0.002
489	0.3617	0.025	0.3281	0.37	0.387	0.004	0.3918	0.003	0.3285	0.396	0.289	0.885	0.4531	0.001	0.3495	0.14	0.4495	0.002
490	0.3711	0.019	0.3388	0.178	0.387	0.002	0.3642	0.03	0.3789	0.034	0.289	0.899	0.4439	0.001	0.3933	0.016	0.4495	0.002
491	0.3677	0.018	0.3256	0.422	0.387	0.004	0.3311	0.151	0.3448	0.16	0.289	0.897	0.3996	0.012	0.3804	0.03	0.4495	0.001
492	0.3339	0.188	0.2893	0.595	0.387	0.002	0.3499	0.073	0.3263	0.396	0.289	0.909	0.3883	0.015	0.3368	0.153	0.4495	0.001
493	0.3719	0.004	0.3352	0.36	0.387	0.003	0.3156	0.446	0.3251	0.282	0.289	0.895	0.4205	0.002	0.3488	0.178	0.4495	0.003
494	0.3709	0.02	0.2785	0.932	0.387	0.003	0.32	0.296	0.3284	0.431	0.289	0.909	0.3492	0.157	0.4084	0.012	0.4495	0.002
495	0.3999	0.001	0.3512	0.176	0.387	0.003	0.3332	0.277	0.3522	0.109	0.289	0.887	0.3906	0.021	0.3831	0.05	0.4495	0.003
496	0.4042	0.001	0.374	0.017	0.387	0.002	0.3248	0.266	0.368	0.032	0.289	0.9	0.3999	0.003	0.3973	0.014	0.4495	0.002
497	0.3501	0.113	0.3526	0.113	0.387	0.003	0.2899	0.834	0.3905	0.004	0.289	0.902	0.4162	0.002	0.3957	0.026	0.4495	0.002
498	0.3718	0.02	0.3276	0.272	0.387	0.004	0.3137	0.212	0.3349	0.265	0.289	0.895	0.4194	0.003	0.2913	0.673	0.4495	0.002
499	0.3788	0.002	0.3348	0.19	0.387	0.006	0.3451	0.126	0.3148	0.63	0.289	0.899	0.4084	0.002	0.3285	0.326	0.4495	0.001
500	0.3465	0.057	0.3389	0.176	0.387	0.005	0.346	0.103	0.3596	0.073	0.289	0.892	0.3778	0.023	0.3456	0.137	0.4495	0.002
501	0.3585	0.026	0.354	0.117	0.387	0.004	0.3453	0.127	0.3242	0.301	0.289	0.894	0.4404	0.002	0.3612	0.106	0.4495	0.002
502	0.3701	0.024	0.3664	0.056	0.387	0.008	0.3439	0.131	0.3674	0.06	0.289	0.904	0.4253	0.003	0.3786	0.045	0.4495	0.001
503	0.3741	0.003	0.3123	0.588	0.387	0.003	0.3427	0.117	0.3538	0.056	0.289	0.89	0.4253	0.002	0.3717	0.049	0.4495	0.001
504	0.3818	0.004	0.3061	0.676	0.387	0.006	0.394	0.006	0.3361	0.337	0.289	0.876	0.4575	0.002	0.3801	0.039	0.4495	0.001
505	0.4067	0.003	0.3756	0.03	0.387	0.003	0.3345	0.219	0.3443	0.141	0.289	0.896	0.3969	0.006	0.3667	0.063	0.4495	0.002
506	0.4068	0.005	0.3258	0.448	0.387	0.002	0.3547	0.058	0.3341	0.213	0.289	0.891	0.3879	0.011	0.3877	0.035	0.4495	0.001
507	0.3762	0.008	0.3276	0.355	0.387	0.006	0.3533	0.034	0.3422	0.027	0.289	0.887	0.4601	0.001	0.3889	0.034	0.4495	0.002
508	0.3763	0.01	0.312	0.656	0.387	0.002	0.3907	0.002	0.3887	0.008	0.289	0.909	0.4307	0.002	0.3815	0.047	0.4495	0.002
509	0.3471	0.062	0.3057	0.568	0.387	0.004	0.4171	0.001	0.3629	0.011	0.289	0.886	0.3881	0.018	0.373	0.057	0.4495	0.002
510	0.3911	0.004	0.3313	0.391	0.387	0.004	0.3278	0.234	0.3212	0.295	0.289	0.882	0.4332	0.003	0.3629	0.1	0.4495	0.002
511	0.3691	0.005	0.3393	0.209	0.387	0.002	0.3961	0.004	0.3337	0.297	0.289	0.908	0.4433	0.001	0.3755	0.053	0.4495	0.001
512	0.3686	0.01	0.3166	0.455	0.387	0.001	0.3345	0.204	0.3266	0.171	0.289	0.879	0.4332	0.004	0.3201	0.333	0.4495	0.001
513	0.3525	0.064	0.3095	0.678	0.387	0.003	0.3193	0.178	0.3618	0.041	0.289	0.882	0.4858	0.001	0.3819	0.022	0.4495	0.001
514	0.3602	0.033	0.3042	0.694	0.387	0.001	0.3242	0.346	0.3247	0.275	0.289	0.903	0.379	0.043	0.3724	0.067	0.4495	0.001
515	0.3333	0.097	0.3223	0.353	0.387	0.001	0.3182	0.293	0.3385	0.123	0.289	0.904	0.3882	0.025	0.4002	0.021	0.4495	0.001
516	0.3613	0.017	0.3233	0.462	0.387	0.004	0.3346	0.22	0.3269	0.149	0.289	0.9	0.4094	0.007	0.4198	0.004	0.4495	0.001
517	0.3486	0.082	0.35	0.081	0.387	0.004	0.3667	0.009	0.3677	0.033	0.289	0.868	0.4175	0.003	0.422	0.003	0.4495	0.001
518	0.3264	0.268	0.3126	0.51	0.387	0.003	0.3288	0.159	0.318	0.443	0.289	0.907	0.4196	0.008	0.358	0.108	0.4495	0.002
519	0.3283	0.228	0.3504	0.107	0.387	0.002	0.3569	0.024	0.3538	0.102	0.289	0.894	0.3754	0.037	0.3882	0.032	0.4495	0.001
520	0.3054	0.568	0.3444	0.16	0.387	0.005	0.3412	0.147	0.3769	0.027	0.289	0.889	0.4288	0.002	0.3345	0.186	0.4495	0.001
521	0.3578	0.012	0.3129	0.569	0.387	0.004	0.3427	0.119	0.3539	0.097	0.289	0.906	0.3774	0.032	0.3495	0.092	0.4495	0.001
522	0.3492	0.07	0.3022	0.635	0.387	0.002	0.3721	0.013	0.3308	0.422	0.289	0.897	0.433	0.001	0.3407	0.265	0.4495	0.001
523	0.3654	0.014	0.3593	0.064	0.387	0.005	0.343	0.095	0.3093	0.3	0.289	0.905	0.4145	0.008	0.3908	0.025	0.4495	0.001
524	0.3579	0.048	0.3194	0.443	0.387	0.004	0.3417	0.106	0.3671	0.021	0.289	0.903	0.3817	0.039	0.3583	0.169	0.4495	0.001
525	0.3563	0.036	0.3388	0.25	0.387	0.004	0.3423	0.077	0.3395	0.245	0.289	0.894	0.4192	0.005	0.3719	0.051	0.4495	0.002
526	0.3792	0.002	0.3355	0.171	0.387	0.003	0.3427	0.028	0.3024	0.642	0.289	0.869	0.3973	0.006	0.3672	0.081	0.4495	0.001
527	0.3453	0.072	0.3182	0.628	0.387	0.001	0.3454	0.102	0.3784	0.026	0.289	0.894	0.4468	0.001	0.362	0.091	0.4495	0.002
528	0.3929	0.001	0.3133	0.631	0.387	0.001	0.3039	0.673	0.357	0.125	0.289	0.882	0.4389	0.003	0.3412	0.256	0.4495	0.003
529	0.338	0.194	0.3337	0.226	0.387	0.004	0.3536	0.014	0.3331	0.342	0.289	0.895	0.4137	0.003	0.3476	0.185	0.4495	0.001
530	0.3977	0.004	0.3225	0.489	0.387	0.003	0.3116	0.526	0.3309	0.163	0.289	0.889	0.3851	0.008	0.3689	0.067	0.4495	0.001
531	0.3837	0.003	0.3547	0.071	0.387	0.003	0.3761	0.005	0.3841	0.025	0.289	0.888	0.4184	0.004	0.3431	0.162	0.4495	0.001
532	0.3899	0.002	0.3133	0.546	0.387	0.002	0.3098	0.27	0.3546	0.135	0.289	0.881	0.4132	0.002	0.3443	0.198	0.4495	0.001
533	0.3796	0.006	0.3128	0.702	0.387	0.002	0.3485	0.108	0.3343	0.302	0.289	0.908	0.3954	0.016	0.3608	0.084	0.4495	0.002
534	0.3627	0.015	0.3189	0.52	0.387	0.002	0.3264	0.369	0.3785	0.028	0.289	0.896	0.4116	0.002	0.4086	0.016	0.4495	0.001
535	0.359	0.044	0.3298	0.236	0.387	0.004	0.3384	0.134	0.3307	0.373	0.289	0.901	0.3927	0.009	0.3218	0.425	0.4495	0.001
536	0.349	0.119	0.3356	0.176	0.387	0.005	0.3369	0.307	0.367	0.037	0.289	0.905	0.417	0.003	0.3242	0.328	0.4495	0.003
537	0.3144	0.364	0.3295	0.366	0.387	0.005	0.3239	0.309	0.3814	0.006	0.289	0.899	0.4248	0.002	0.39	0.046	0.4495	0.001
538	0.3815	0.005	0.3361	0.219	0.387	0.005	0.2883	0.742	0.3676	0.029	0.289	0.898	0.4439	0.003	0.3535	0.134	0.4495	0.001
539	0.4004	0.005	0.3232	0.583	0.387	0.005	0.3222	0.377	0.3487	0.193	0.289	0.897	0.419	0.005	0.359	0.134	0.4495	0.001
540	0.3754	0.006	0.3221	0.204	0.387	0.004	0.3502	0.074	0.3568	0.144	0.289	0.901	0.404	0.021	0.3342	0.262	0.4495	0.001
541	0.4084	0.001	0.3557	0.118	0.387	0.007	0.304	0.491	0.2961	0.827	0.289	0.902	0.5068	0.001	0.3675	0.054	0.4495	0.003
542	0.3686	0.014	0.3392	0.111	0.387	0.003	0.3403	0.13	0.3569	0.05	0.289	0.886	0.4357	0.003	0.3231	0.359	0.4495	0.002
543	0.3643	0.026	0.3047	0.644	0.387	0.003	0.4265	0.001	0.3371	0.263	0.289	0.883	0.3909	0.009	0.3191	0.421	0.4495	0.001
544	0.3505	0.068	0.3295	0.312	0.387	0.003	0.3723	0.005	0.349	0.152	0.289	0.892	0.3715	0.022	0.3337	0.316	0.4495	0.001
545	0.3631	0.024	0.3211	0.489	0.387	0.002	0.3502	0.055	0.3663	0.034	0.289	0.893	0.3802	0.02	0.3419	0.184	0.4495	0.001
546	0.373	0.019	0.3446	0.128	0.387	0.005	0.3592	0.036	0.3634	0.032	0.289	0.886	0.3779	0.021	0.3424	0.164	0.4495	0.001
547	0.3811	0.001	0.3382	0.137	0.387	0.003	0.3208	0.166	0.3607	0.073	0.289	0.881	0.4824	0.001	0.3609	0.105	0.4495	0.002
548	0.3389	0.105	0.3162	0.597	0.387	0.003	0.3774	0.006	0.3489	0.171	0.289	0.89	0.4387	0.001	0.4101	0.007	0.4495	0.001
549	0.3934	0.001	0.3315	0.103	0.387	0.004	0.3446	0.107	0.3215	0.291	0.289	0.879	0.3656	0.059	0.3879	0.028	0.4495	0.001
550	0.3583	0.015	0.3448	0.214	0.387	0.003	0.374	0.008	0.3319	0.255	0.289	0.891	0.4074	0.006	0.3822	0.024	0.4495	0.001
551	0.3395	0.082	0.3098	0.631	0.387	0.004	0.339	0.131	0.3231	0.418	0.289	0.886	0.444	0.002	0.3163	0.467	0.4495	0.001
552	0.3669	0.029	0.3272	0.239	0.387	0.002	0.3388	0.121	0.3432	0.124	0.289	0.884	0.3839	0.009	0.3421	0.225	0.4495	0.002
553	0.413	0.001	0.3506	0.118	0.387	0.003	0.3726	0.013	0.3195	0.533	0.289	0.897	0.3998	0.01	0.3276	0.245	0.4495	0.001
554	0.3611	0.011	0.3082	0.724	0.387	0.002	0.3312	0.076	0.3604	0.047	0.289	0.876	0.4373	0.001	0.3376	0.174	0.4495	0.001
555	0.4022	0.002	0.3264	0.263	0.387	0.005	0.3092	0.588	0.3492	0.094	0.289	0.885	0.4589	0.001	0.3553	0.109	0.4495	0.002
556	0.3508	0.026	0.3335	0.286	0.387	0.004	0.3572	0.039	0.3301	0.291	0.289	0.907	0.3304	0.274	0.2992	0.602	0.4495	0.001
557	0.371	0.009	0.349	0.158	0.387	0.006	0.3334	0.184	0.3291	0.191	0.289	0.891	0.4166	0.004	0.3926	0.013	0.4495	0.001
558	0.3379	0.133	0.3198	0.375	0.387	0.007	0.3417	0.105	0.3317	0.37	0.289	0.89	0.4157	0.005	0.3743	0.072	0.4495	0.001
559	0.3897	0.005	0.3153	0.398	0.387	0.004	0.3514	0.092	0.3177	0.478	0.289	0.889	0.3843	0.035	0.3165	0.417	0.4495	0.002
560	0.3551	0.072	0.3513	0.131	0.387	0.005	0.3659	0.009	0.3083	0.691	0.289	0.895	0.4565	0.001	0.3687	0.079	0.4495	0.002
561	0.3508	0.047	0.3238	0.346	0.387	0.002	0.3417	0.095	0.3642	0.041	0.289	0.901	0.395	0.018	0.362	0.104	0.4495	0.001
562	0.3595	0.031	0.351	0.161	0.387	0.002	0.3322	0.109	0.3944	0.005	0.289	0.886	0.3629	0.052	0.3809	0.04	0.4495	0.001
563	0.3483	0.088	0.3116	0.593	0.387	0.004	0.3946	0.002	0.3377	0.225	0.289	0.895	0.4161	0.005	0.322	0.421	0.4495	0.002
564	0.3509	0.036	0.3456	0.06	0.387	0.004	0.3871	0.001	0.392	0.005	0.289	0.894	0.3604	0.044	0.3449	0.13	0.4495	0.001
565	0.3881	0.005	0.3105	0.644	0.387	0.003	0.3148	0.228	0.3222	0.55	0.289	0.892	0.3907	0.015	0.3581	0.121	0.4495	0.002
566	0.3484	0.013	0.3561	0.07	0.387	0.001	0.3656	0.028	0.332	0.151	0.289	0.902	0.3874	0.014	0.365	0.055	0.4495	0.003
567	0.3304	0.36	0.3322	0.362	0.387	0.002	0.4088	0.001	0.3408	0.126	0.289	0.896	0.3639	0.062	0.3693	0.081	0.4495	0.001
568	0.3261	0.182	0.3267	0.38	0.387	0.002	0.3386	0.165	0.3354	0.281	0.289	0.887	0.3691	0.067	0.327	0.32	0.4495	0.002
569	0.367	0.019	0.3202	0.45	0.387	0.002	0.3325	0.264	0.3221	0.344	0.289	0.901	0.448	0.001	0.3845	0.039	0.4495	0.001
570	0.3782	0.005	0.3091	0.288	0.387	0.004	0.3523	0.059	0.3367	0.26	0.289	0.89	0.4514	0.001	0.3897	0.021	0.4495	0.001
571	0.3751	0.004	0.3169	0.467	0.387	0.002	0.3787	0.003	0.3513	0.12	0.289	0.888	0.4129	0.003	0.3847	0.035	0.4495	0.001
572	0.402	0.003	0.3178	0.602	0.387	0.005	0.3608	0.051	0.3729	0.019	0.289	0.878	0.3826	0.01	0.3795	0.046	0.4495	0.002
573	0.3727	0.009	0.3035	0.777	0.387	0.003	0.3349	0.177	0.3447	0.113	0.289	0.888	0.4326	0.003	0.2893	0.551	0.4495	0.002
574	0.3888	0.003	0.3524	0.038	0.387	0.003	0.3505	0.111	0.3307	0.387	0.289	0.889	0.4191	0.005	0.3865	0.025	0.4495	0.001
575	0.3585	0.019	0.3046	0.624	0.387	0.006	0.3185	0.596	0.3716	0.034	0.289	0.89	0.4287	0.001	0.3707	0.097	0.4495	0.001
576	0.3896	0.002	0.3185	0.261	0.387	0.002	0.3468	0.093	0.3268	0.455	0.289	0.9	0.4352	0.002	0.3589	0.085	0.4495	0.001
577	0.3541	0.044	0.3376	0.267	0.387	0.003	0.3597	0.017	0.3511	0.036	0.289	0.891	0.3312	0.181	0.3167	0.4	0.4495	0.002
578	0.3592	0.024	0.3237	0.296	0.387	0.006	0.3757	0.012	0.3676	0.048	0.289	0.899	0.4488	0.001	0.4174	0.008	0.4495	0.001
579	0.3478	0.111	0.2944	0.849	0.387	0.009	0.3356	0.056	0.3325	0.258	0.289	0.895	0.4264	0.001	0.4353	0.002	0.4495	0.001
580	0.3337	0.19	0.3515	0.103	0.387	0.004	0.3276	0.24	0.3453	0.055	0.289	0.883	0.4724	0.001	0.329	0.307	0.4495	0.003
581	0.3912	0.006	0.3455	0.151	0.387	0.005	0.3724	0.023	0.3676	0.042	0.289	0.885	0.3783	0.012	0.2781	0.831	0.4495	0.001
582	0.4155	0.001	0.3746	0.024	0.387	0.005	0.3362	0.135	0.3345	0.238	0.289	0.921	0.4027	0.01	0.354	0.191	0.4495	0.002
583	0.3557	0.059	0.2847	0.874	0.387	0.001	0.3533	0.039	0.3468	0.205	0.289	0.887	0.4156	0.002	0.3863	0.017	0.4495	0.003
584	0.3731	0.005	0.3286	0.398	0.387	0.005	0.391	0.003	0.3431	0.103	0.289	0.898	0.3618	0.061	0.4152	0.004	0.4495	0.001
585	0.3743	0.013	0.3058	0.701	0.387	0.002	0.3476	0.084	0.3306	0.277	0.289	0.894	0.441	0.002	0.337	0.192	0.4495	0.001
586	0.3448	0.046	0.3255	0.286	0.387	0.002	0.3258	0.118	0.3132	0.658	0.289	0.888	0.4313	0.003	0.3406	0.208	0.4495	0.001
587	0.3659	0.004	0.3341	0.299	0.387	0.004	0.3732	0.013	0.3343	0.238	0.289	0.896	0.4528	0.001	0.3703	0.045	0.4495	0.002
588	0.3576	0.016	0.3218	0.408	0.387	0.006	0.3605	0.074	0.3717	0.008	0.289	0.895	0.4512	0.002	0.3029	0.422	0.4495	0.002
589	0.4085	0.001	0.3078	0.642	0.387	0.004	0.3602	0.03	0.3425	0.199	0.289	0.889	0.429	0.005	0.405	0.006	0.4495	0.001
590	0.3797	0.007	0.344	0.221	0.387	0.003	0.3246	0.327	0.3204	0.455	0.289	0.897	0.3618	0.071	0.3702	0.054	0.4495	0.001
591	0.3014	0.375	0.3557	0.103	0.387	0.003	0.3668	0.044	0.3538	0.108	0.289	0.896	0.4312	0.003	0.3969	0.008	0.4495	0.001
592	0.3476	0.089	0.3526	0.136	0.387	0.003	0.3273	0.094	0.3645	0.062	0.289	0.898	0.4637	0.001	0.3311	0.239	0.4495	0.001
593	0.367	0.023	0.3406	0.157	0.387	0.004	0.3161	0.519	0.3493	0.123	0.289	0.89	0.3964	0.015	0.3404	0.18	0.4495	0.003
594	0.3838	0.001	0.3697	0.026	0.387	0.003	0.3585	0.028	0.3114	0.586	0.289	0.888	0.4392	0.001	0.3704	0.087	0.4495	0.002
595	0.3798	0.006	0.3462	0.146	0.387	0.001	0.3568	0.075	0.361	0.064	0.289	0.894	0.4215	0.001	0.3818	0.054	0.4495	0.002
596	0.367	0.038	0.3388	0.285	0.387	0.004	0.3367	0.131	0.3327	0.294	0.289	0.891	0.3676	0.07	0.3659	0.056	0.4495	0.001
597	0.3771	0.007	0.3349	0.211	0.387	0.002	0.3341	0.297	0.331	0.329	0.289	0.891	0.3713	0.057	0.3457	0.179	0.4495	0.001
598	0.3835	0.01	0.3266	0.308	0.387	0.004	0.3333	0.166	0.3405	0.192	0.289	0.889	0.4378	0.001	0.321	0.234	0.4495	0.001
599	0.3695	0.024	0.3241	0.428	0.387	0.003	0.3452	0.086	0.3379	0.253	0.289	0.894	0.3876	0.026	0.3869	0.038	0.4495	0.001
600	0.3391	0.131	0.3338	0.291	0.387	0.003	0.3809	0.006	0.36	0.101	0.289	0.899	0.4061	0.006	0.323	0.361	0.4495	0.001
601	0.3655	0.015	0.3159	0.498	0.387	0.005	0.3644	0.033	0.3199	0.423	0.289	0.907	0.3827	0.014	0.3026	0.547	0.4495	0.002
602	0.3722	0.016	0.324	0.424	0.387	0.004	0.3434	0.146	0.3397	0.238	0.289	0.905	0.4363	0.001	0.2785	0.788	0.4495	0.001
603	0.3354	0.08	0.3275	0.341	0.387	0.004	0.3467	0.039	0.3371	0.228	0.289	0.9	0.459	0.001	0.3265	0.354	0.4495	0.002
604	0.3387	0.131	0.3624	0.047	0.387	0.004	0.3413	0.183	0.3349	0.204	0.289	0.9	0.4265	0.003	0.3793	0.044	0.4495	0.002
605	0.3856	0.006	0.3185	0.658	0.387	0.003	0.391	0.001	0.325	0.362	0.289	0.886	0.3646	0.073	0.3689	0.048	0.4495	0.001
606	0.3863	0.002	0.3093	0.759	0.387	0.003	0.3444	0.101	0.3252	0.511	0.289	0.89	0.3669	0.034	0.3641	0.089	0.4495	0.001
607	0.3511	0.032	0.3504	0.098	0.387	0.002	0.3088	0.683	0.3031	0.693	0.289	0.879	0.356	0.046	0.3915	0.023	0.4495	0.001
608	0.388	0.009	0.2917	0.883	0.387	0.003	0.3477	0.05	0.3157	0.549	0.289	0.89	0.451	0.001	0.3955	0.028	0.4495	0.002
609	0.3435	0.194	0.3375	0.223	0.387	0.003	0.3614	0.027	0.3532	0.068	0.289	0.906	0.3919	0.019	0.3708	0.073	0.4495	0.001
610	0.3433	0.081	0.3065	0.688	0.387	0.006	0.3624	0.066	0.3141	0.638	0.289	0.909	0.4528	0.001	0.3294	0.36	0.4495	0.001
611	0.3484	0.041	0.3124	0.509	0.387	0.004	0.3572	0.027	0.3511	0.141	0.289	0.9	0.3643	0.038	0.3563	0.072	0.4495	0.001
612	0.334	0.085	0.339	0.237	0.387	0.003	0.3156	0.241	0.3195	0.402	0.289	0.89	0.3248	0.233	0.317	0.468	0.4495	0.001
613	0.3902	0.006	0.3361	0.181	0.387	0.003	0.3159	0.137	0.3736	0.012	0.289	0.894	0.3626	0.069	0.3387	0.187	0.4495	0.001
614	0.3446	0.114	0.3245	0.29	0.387	0.004	0.3669	0.003	0.375	0.034	0.289	0.889	0.4442	0.002	0.3768	0.026	0.4495	0.001
615	0.3777	0.018	0.3274	0.293	0.387	0.006	0.3763	0.023	0.3348	0.137	0.289	0.889	0.457	0.001	0.3687	0.052	0.4495	0.002
616	0.3549	0.012	0.3348	0.394	0.387	0.004	0.3899	0.003	0.3367	0.275	0.289	0.869	0.4367	0.001	0.3894	0.017	0.4495	0.001
617	0.3901	0.002	0.3423	0.227	0.387	0.002	0.4104	0.001	0.3319	0.283	0.289	0.887	0.424	0.002	0.3888	0.021	0.4495	0.001
618	0.3949	0.003	0.3509	0.134	0.387	0.002	0.3198	0.26	0.3901	0.005	0.289	0.889	0.3819	0.008	0.3935	0.014	0.4495	0.002
619	0.3724	0.011	0.2881	0.896	0.387	0.001	0.3714	0.018	0.3282	0.312	0.289	0.902	0.3775	0.033	0.3639	0.092	0.4495	0.001
620	0.3764	0.01	0.3408	0.245	0.387	0.006	0.3577	0.042	0.3936	0.004	0.289	0.897	0.4119	0.007	0.3577	0.112	0.4495	0.001
621	0.3391	0.043	0.3086	0.724	0.387	0.006	0.3446	0.105	0.3478	0.129	0.289	0.901	0.3863	0.011	0.414	0.006	0.4495	0.001
622	0.3577	0.042	0.3247	0.391	0.387	0.003	0.3497	0.073	0.3536	0.191	0.289	0.894	0.4016	0.018	0.3596	0.084	0.4495	0.002
623	0.3636	0.024	0.3168	0.572	0.387	0.004	0.3802	0.005	0.3161	0.576	0.289	0.901	0.4017	0.002	0.3551	0.108	0.4495	0.001
624	0.37	0.003	0.364	0.046	0.387	0.001	0.3976	0.004	0.3154	0.261	0.289	0.892	0.4234	0.002	0.3274	0.255	0.4495	0.002
625	0.4115	0.001	0.3373	0.206	0.387	0.004	0.3625	0.021	0.3466	0.164	0.289	0.896	0.3519	0.074	0.3895	0.034	0.4495	0.002
626	0.3949	0.002	0.3603	0.055	0.387	0.011	0.3579	0.034	0.3528	0.096	0.289	0.883	0.4276	0.003	0.315	0.461	0.4495	0.001
627	0.389	0.001	0.3348	0.172	0.387	0.002	0.3879	0.002	0.3538	0.169	0.289	0.898	0.4132	0.006	0.3702	0.067	0.4495	0.002
628	0.376	0.001	0.3185	0.605	0.387	0.005	0.3242	0.197	0.3421	0.192	0.289	0.889	0.4555	0.002	0.3835	0.041	0.4495	0.001
629	0.3735	0.007	0.3237	0.429	0.387	0.004	0.3803	0.009	0.3623	0.025	0.289	0.904	0.4095	0.004	0.3651	0.079	0.4495	0.001
630	0.3678	0.02	0.3134	0.471	0.387	0.005	0.3411	0.095	0.3683	0.038	0.289	0.893	0.3926	0.012	0.3541	0.094	0.4495	0.001
631	0.3703	0.008	0.3182	0.572	0.387	0.002	0.3707	0.019	0.3128	0.64	0.289	0.905	0.3513	0.033	0.3861	0.018	0.4495	0.004
632	0.3553	0.008	0.2797	0.965	0.387	0.005	0.3793	0.005	0.3316	0.315	0.289	0.894	0.3298	0.18	0.3199	0.323	0.4495	0.001
633	0.3517	0.119	0.3355	0.272	0.387	0.001	0.3444	0.189	0.3563	0.187	0.289	0.897	0.3844	0.02	0.3212	0.309	0.4495	0.001
634	0.3822	0.004	0.3377	0.232	0.387	0.002	0.3255	0.327	0.3555	0.074	0.289	0.881	0.3688	0.065	0.3515	0.194	0.4495	0.001
635	0.3872	0.002	0.3337	0.41	0.387	0.005	0.3048	0.574	0.3274	0.278	0.289	0.902	0.4114	0.003	0.369	0.053	0.4495	0.001
636	0.3617	0.03	0.3083	0.515	0.387	0.007	0.3687	0.023	0.3703	0.006	0.289	0.9	0.4486	0.002	0.3471	0.179	0.4495	0.002
637	0.3666	0.018	0.3126	0.65	0.387	0.006	0.3663	0.027	0.3425	0.174	0.289	0.903	0.449	0.001	0.3735	0.052	0.4495	0.001
638	0.3994	0.004	0.3243	0.335	0.387	0.002	0.3734	0.004	0.3432	0.034	0.289	0.909	0.4112	0.006	0.3687	0.086	0.4495	0.003
639	0.3852	0.008	0.3319	0.411	0.387	0.005	0.3803	0.017	0.3543	0.114	0.289	0.874	0.4133	0.004	0.3584	0.099	0.4495	0.002
640	0.3143	0.353	0.3346	0.215	0.387	0.002	0.359	0.018	0.3415	0.163	0.289	0.898	0.4176	0.001	0.3542	0.157	0.4495	0.001
641	0.3462	0.035	0.3107	0.779	0.387	0.002	0.3674	0.01	0.319	0.483	0.289	0.903	0.4578	0.001	0.3716	0.039	0.4495	0.002
642	0.3814	0.01	0.303	0.485	0.387	0.002	0.3518	0.043	0.3488	0.087	0.289	0.859	0.3718	0.025	0.3805	0.036	0.4495	0.001
643	0.3675	0.008	0.3404	0.151	0.387	0.004	0.3279	0.189	0.351	0.11	0.289	0.895	0.3514	0.138	0.3913	0.019	0.4495	0.001
644	0.3407	0.012	0.3007	0.383	0.387	0.003	0.3213	0.14	0.3512	0.117	0.289	0.903	0.4313	0.001	0.3767	0.047	0.4495	0.002
645	0.3892	0.004	0.3775	0.017	0.387	0.006	0.351	0.029	0.3721	0.054	0.289	0.89	0.3924	0.007	0.3685	0.06	0.4495	0.001
646	0.3201	0.472	0.3287	0.349	0.387	0.002	0.3341	0.155	0.3669	0.026	0.289	0.905	0.4695	0.001	0.319	0.423	0.4495	0.001
647	0.3591	0.039	0.3556	0.092	0.387	0.002	0.3098	0.592	0.3348	0.157	0.289	0.897	0.3786	0.021	0.3192	0.358	0.4495	0.002
648	0.3654	0.021	0.3102	0.676	0.387	0.005	0.3758	0.011	0.3566	0.107	0.289	0.879	0.3516	0.139	0.3296	0.311	0.4495	0.002
649	0.3564	0.042	0.3492	0.105	0.387	0.004	0.3616	0.043	0.3523	0.078	0.289	0.886	0.4799	0.001	0.3412	0.209	0.4495	0.002
650	0.3421	0.143	0.3275	0.352	0.387	0.001	0.3508	0.015	0.3412	0.171	0.289	0.889	0.4352	0.001	0.3587	0.119	0.4495	0.001
651	0.3786	0.007	0.3242	0.391	0.387	0.005	0.3355	0.182	0.3519	0.072	0.289	0.903	0.438	0.001	0.4066	0.007	0.4495	0.002
652	0.3503	0.119	0.3381	0.107	0.387	0.005	0.3622	0.018	0.3518	0.117	0.289	0.88	0.4592	0.001	0.3826	0.031	0.4495	0.002
653	0.3671	0.03	0.3274	0.255	0.387	0.004	0.3442	0.135	0.337	0.297	0.289	0.879	0.3388	0.061	0.4101	0.006	0.4495	0.002
654	0.3468	0.077	0.3128	0.418	0.387	0.003	0.3576	0.055	0.3524	0.064	0.289	0.906	0.469	0.003	0.3786	0.031	0.4495	0.002
655	0.3508	0.103	0.3194	0.44	0.387	0.001	0.3457	0.11	0.3886	0.009	0.289	0.908	0.4079	0.007	0.3375	0.191	0.4495	0.001
656	0.3952	0.001	0.3235	0.374	0.387	0.005	0.3684	0.011	0.3449	0.12	0.289	0.875	0.3624	0.085	0.3642	0.078	0.4495	0.001
657	0.3697	0.005	0.3429	0.249	0.387	0.004	0.3049	0.648	0.3409	0.203	0.289	0.894	0.4091	0.002	0.3287	0.287	0.4495	0.001
658	0.3982	0.001	0.3229	0.471	0.387	0.003	0.3622	0.045	0.3154	0.621	0.289	0.901	0.4019	0.015	0.3972	0.015	0.4495	0.003
659	0.3458	0.047	0.3293	0.318	0.387	0.003	0.3522	0.06	0.3424	0.116	0.289	0.902	0.4609	0.001	0.368	0.082	0.4495	0.001
660	0.347	0.162	0.3413	0.251	0.387	0.004	0.3319	0.295	0.3627	0.063	0.289	0.893	0.4813	0.001	0.3435	0.203	0.4495	0.001
661	0.4013	0.001	0.3369	0.24	0.387	0.001	0.349	0.042	0.324	0.286	0.289	0.904	0.3607	0.032	0.2801	0.803	0.4495	0.001
662	0.4078	0.001	0.3229	0.432	0.387	0.002	0.3625	0.033	0.3399	0.183	0.289	0.887	0.3978	0.007	0.3723	0.06	0.4495	0.002
663	0.3862	0.005	0.3499	0.116	0.387	0.002	0.2995	0.638	0.3374	0.28	0.289	0.883	0.4177	0.002	0.3581	0.102	0.4495	0.001
664	0.4028	0.002	0.3453	0.113	0.387	0.003	0.369	0.048	0.3724	0.017	0.289	0.892	0.3779	0.05	0.3943	0.018	0.4495	0.004
665	0.3874	0.002	0.3331	0.273	0.387	0.003	0.3316	0.364	0.3462	0.105	0.289	0.877	0.4206	0.007	0.3994	0.017	0.4495	0.001
666	0.3574	0.026	0.3153	0.518	0.387	0.001	0.3067	0.421	0.3261	0.235	0.289	0.907	0.4583	0.001	0.3428	0.183	0.4495	0.002
667	0.3855	0.002	0.3396	0.177	0.387	0.004	0.3503	0.05	0.2947	0.682	0.289	0.892	0.4573	0.001	0.3802	0.033	0.4495	0.001
668	0.3341	0.128	0.3106	0.77	0.387	0.003	0.3633	0.018	0.3249	0.331	0.289	0.884	0.4666	0.001	0.3587	0.125	0.4495	0.001
669	0.3401	0.133	0.3632	0.049	0.387	0.001	0.3519	0.046	0.3164	0.337	0.289	0.87	0.4119	0.007	0.3303	0.259	0.4495	0.001
670	0.362	0.006	0.3461	0.136	0.387	0.006	0.3418	0.153	0.3159	0.403	0.289	0.889	0.4507	0.002	0.3702	0.058	0.4495	0.001
671	0.321	0.316	0.3242	0.273	0.387	0.006	0.336	0.1	0.3419	0.237	0.289	0.906	0.4093	0.005	0.35	0.175	0.4495	0.002
672	0.3673	0.004	0.3274	0.225	0.387	0.004	0.3355	0.23	0.3643	0.042	0.289	0.898	0.4344	0.003	0.363	0.085	0.4495	0.001
673	0.3767	0.009	0.3599	0.056	0.387	0.007	0.3238	0.076	0.3354	0.236	0.289	0.896	0.4511	0.001	0.3902	0.026	0.4495	0.002
674	0.3581	0.012	0.312	0.54	0.387	0.004	0.3866	0.005	0.3414	0.15	0.289	0.89	0.4024	0.003	0.3824	0.042	0.4495	0.002
675	0.3848	0.001	0.3098	0.696	0.387	0.003	0.3354	0.137	0.3303	0.265	0.289	0.884	0.402	0.021	0.3886	0.01	0.4495	0.002
676	0.3481	0.015	0.2896	0.602	0.387	0.002	0.3224	0.489	0.3516	0.145	0.289	0.892	0.399	0.01	0.4061	0.009	0.4495	0.002
677	0.3352	0.083	0.341	0.189	0.387	0.002	0.3522	0.04	0.3532	0.067	0.289	0.902	0.4338	0.001	0.3913	0.037	0.4495	0.004
678	0.3716	0.009	0.3274	0.478	0.387	0.003	0.3386	0.019	0.33	0.324	0.289	0.912	0.3743	0.029	0.4163	0.003	0.4495	0.003
679	0.3479	0.038	0.3888	0.004	0.387	0.004	0.3597	0.034	0.3519	0.102	0.289	0.896	0.4272	0.001	0.3582	0.098	0.4495	0.002
680	0.333	0.19	0.3516	0.115	0.387	0.006	0.3295	0.358	0.3238	0.438	0.289	0.9	0.4377	0.002	0.3991	0.012	0.4495	0.001
681	0.3401	0.156	0.3368	0.222	0.387	0.004	0.3674	0.019	0.3509	0.165	0.289	0.897	0.4499	0.001	0.3648	0.073	0.4495	0.002
682	0.3718	0.02	0.316	0.514	0.387	0.005	0.2868	0.803	0.3239	0.36	0.289	0.904	0.4327	0.003	0.3175	0.392	0.4495	0.002
683	0.3949	0.002	0.3338	0.236	0.387	0.002	0.3494	0.046	0.3163	0.58	0.289	0.898	0.3718	0.056	0.3841	0.027	0.4495	0.001
684	0.3638	0.01	0.31	0.348	0.387	0.003	0.3209	0.532	0.3508	0.104	0.289	0.882	0.413	0.005	0.3926	0.026	0.4495	0.001
685	0.3625	0.035	0.3275	0.396	0.387	0.003	0.3511	0.073	0.3064	0.701	0.289	0.898	0.3727	0.028	0.4217	0.004	0.4495	0.001
686	0.3776	0.004	0.3206	0.248	0.387	0.004	0.3479	0.02	0.3101	0.31	0.289	0.905	0.4353	0.001	0.3135	0.456	0.4495	0.003
687	0.369	0.014	0.3241	0.427	0.387	0.004	0.3085	0.471	0.3751	0.014	0.289	0.89	0.4228	0.005	0.274	0.886	0.4495	0.001
688	0.336	0.201	0.2996	0.852	0.387	0.005	0.3591	0.053	0.2975	0.622	0.289	0.895	0.3904	0.018	0.4068	0.013	0.4495	0.001
689	0.3909	0.008	0.3067	0.601	0.387	0.003	0.3659	0.027	0.3409	0.21	0.289	0.894	0.3608	0.063	0.3452	0.205	0.4495	0.001
690	0.3455	0.098	0.3251	0.421	0.387	0.004	0.3404	0.169	0.3203	0.416	0.289	0.89	0.4184	0.005	0.3723	0.061	0.4495	0.002
691	0.3882	0.002	0.3282	0.395	0.387	0.005	0.3284	0.168	0.3322	0.415	0.289	0.881	0.3708	0.014	0.3705	0.037	0.4495	0.001
692	0.3858	0.001	0.3108	0.561	0.387	0.003	0.3809	0.007	0.359	0.024	0.289	0.893	0.4654	0.001	0.3719	0.049	0.4495	0.001
693	0.3829	0.009	0.3477	0.149	0.387	0.003	0.3229	0.337	0.3629	0.027	0.289	0.89	0.4058	0.005	0.3319	0.176	0.4495	0.001
694	0.3275	0.317	0.327	0.336	0.387	0.001	0.3356	0.187	0.3294	0.403	0.289	0.907	0.3586	0.038	0.3688	0.057	0.4495	0.002
695	0.3589	0.068	0.3333	0.26	0.387	0.002	0.3761	0.001	0.3038	0.562	0.289	0.895	0.4111	0.001	0.321	0.412	0.4495	0.002
696	0.3559	0.01	0.3204	0.335	0.387	0.003	0.3548	0.029	0.3585	0.078	0.289	0.892	0.4241	0.003	0.367	0.09	0.4495	0.001
697	0.3499	0.025	0.3272	0.298	0.387	0.004	0.3656	0.035	0.3631	0.047	0.289	0.889	0.3935	0.004	0.2942	0.703	0.4495	0.001
698	0.3546	0.047	0.3598	0.074	0.387	0.003	0.3695	0.015	0.376	0.036	0.289	0.884	0.4066	0.005	0.3611	0.091	0.4495	0.001
699	0.3761	0.008	0.334	0.268	0.387	0.003	0.4137	0.001	0.3247	0.502	0.289	0.895	0.3642	0.066	0.3964	0.024	0.4495	0.001
700	0.3558	0.01	0.2892	0.88	0.387	0.002	0.3479	0.076	0.3863	0.004	0.289	0.896	0.3921	0.013	0.3386	0.245	0.4495	0.002
701	0.3705	0.012	0.3157	0.449	0.387	0.003	0.3736	0.009	0.3286	0.435	0.289	0.883	0.4342	0.001	0.3619	0.085	0.4495	0.002
702	0.3571	0.047	0.3381	0.369	0.387	0.003	0.3202	0.216	0.3536	0.116	0.289	0.885	0.3843	0.026	0.3979	0.021	0.4495	0.001
703	0.3669	0.029	0.3108	0.649	0.387	0.005	0.3685	0.063	0.3462	0.082	0.289	0.902	0.4222	0.006	0.389	0.022	0.4495	0.001
704	0.3692	0.01	0.3157	0.554	0.387	0.003	0.3205	0.267	0.3516	0.052	0.289	0.876	0.4141	0.004	0.3664	0.053	0.4495	0.002
705	0.3724	0.015	0.3386	0.188	0.387	0.003	0.3552	0.076	0.3617	0.065	0.289	0.892	0.4428	0.002	0.2844	0.593	0.4495	0.002
706	0.3571	0.06	0.3399	0.215	0.387	0.005	0.3782	0.005	0.3556	0.149	0.289	0.887	0.3978	0.011	0.3567	0.108	0.4495	0.001
707	0.3385	0.054	0.3355	0.328	0.387	0.002	0.3036	0.451	0.3377	0.217	0.289	0.872	0.4156	0.006	0.3625	0.084	0.4495	0.001
708	0.3764	0.011	0.3481	0.06	0.387	0.003	0.3464	0.117	0.34	0.096	0.289	0.91	0.4503	0.001	0.3938	0.016	0.4495	0.002
709	0.365	0.005	0.319	0.49	0.387	0.004	0.3155	0.414	0.3568	0.05	0.289	0.895	0.4046	0.007	0.3984	0.017	0.4495	0.001
710	0.3145	0.464	0.3202	0.524	0.387	0.005	0.3321	0.177	0.3475	0.188	0.289	0.884	0.4097	0.01	0.3587	0.107	0.4495	0.001
711	0.3676	0.031	0.3446	0.19	0.387	0.006	0.3372	0.173	0.3269	0.303	0.289	0.876	0.4621	0.001	0.3381	0.282	0.4495	0.001
712	0.3515	0.036	0.3067	0.724	0.387	0.001	0.339	0.152	0.308	0.603	0.289	0.879	0.3919	0.019	0.3391	0.156	0.4495	0.001
713	0.3673	0.014	0.3686	0.023	0.387	0.003	0.3777	0.026	0.3543	0.097	0.289	0.91	0.3513	0.038	0.3309	0.292	0.4495	0.001
714	0.3268	0.058	0.3312	0.299	0.387	0.005	0.3489	0.063	0.3819	0.015	0.289	0.888	0.4217	0.003	0.3843	0.036	0.4495	0.001
715	0.3408	0.191	0.3281	0.276	0.387	0.004	0.3729	0.013	0.292	0.693	0.289	0.893	0.3858	0.012	0.3982	0.013	0.4495	0.002
716	0.3767	0.007	0.3205	0.539	0.387	0.002	0.3083	0.471	0.3514	0.115	0.289	0.893	0.4029	0.014	0.342	0.204	0.4495	0.003
717	0.4131	0.001	0.3139	0.549	0.387	0.005	0.3402	0.052	0.3967	0.003	0.289	0.883	0.431	0.001	0.386	0.038	0.4495	0.002
718	0.4138	0.002	0.321	0.277	0.387	0.003	0.3286	0.188	0.3075	0.811	0.289	0.885	0.4359	0.001	0.3011	0.546	0.4495	0.001
719	0.349	0.085	0.3318	0.136	0.387	0.004	0.31	0.412	0.365	0.032	0.289	0.897	0.3839	0.011	0.416	0.006	0.4495	0.001
720	0.3507	0.08	0.3044	0.744	0.387	0.001	0.3233	0.27	0.3806	0.026	0.289	0.899	0.481	0.001	0.3391	0.245	0.4495	0.001
721	0.4022	0.002	0.3418	0.064	0.387	0.001	0.3697	0.028	0.3484	0.048	0.289	0.889	0.4148	0.01	0.3294	0.39	0.4495	0.003
722	0.3321	0.118	0.3346	0.253	0.387	0.004	0.319	0.417	0.3433	0.159	0.289	0.883	0.3765	0.014	0.302	0.438	0.4495	0.001
723	0.3653	0.013	0.29	0.854	0.387	0.001	0.3515	0.045	0.3692	0.013	0.289	0.89	0.4441	0.002	0.3367	0.218	0.4495	0.001
724	0.3742	0.012	0.3432	0.131	0.387	0.004	0.3489	0.095	0.3496	0.101	0.289	0.895	0.4278	0.005	0.2914	0.706	0.4495	0.001
725	0.3935	0.001	0.3248	0.485	0.387	0.005	0.3567	0.036	0.3241	0.485	0.289	0.893	0.3814	0.024	0.3279	0.214	0.4495	0.003
726	0.3685	0.005	0.3347	0.271	0.387	0.001	0.3225	0.307	0.3299	0.363	0.289	0.89	0.364	0.017	0.3741	0.075	0.4495	0.001
727	0.3884	0.004	0.3047	0.519	0.387	0.004	0.3105	0.372	0.3263	0.436	0.289	0.906	0.3717	0.058	0.3426	0.215	0.4495	0.001
728	0.3643	0.021	0.379	0.021	0.387	0.003	0.3129	0.171	0.3375	0.234	0.289	0.89	0.3931	0.019	0.3638	0.043	0.4495	0.001
729	0.403	0.003	0.3356	0.333	0.387	0.005	0.3436	0.058	0.3166	0.358	0.289	0.875	0.437	0.002	0.3224	0.354	0.4495	0.001
730	0.3654	0.012	0.3358	0.256	0.387	0.003	0.3429	0.117	0.3658	0.053	0.289	0.888	0.4358	0.005	0.3624	0.067	0.4495	0.001
731	0.3781	0.002	0.3194	0.582	0.387	0.002	0.3339	0.153	0.329	0.253	0.289	0.888	0.3738	0.021	0.3684	0.063	0.4495	0.001
732	0.4175	0.001	0.3396	0.246	0.387	0.002	0.3615	0.036	0.3518	0.153	0.289	0.892	0.4248	0.003	0.394	0.017	0.4495	0.003
733	0.364	0.013	0.3046	0.539	0.387	0.004	0.3379	0.17	0.3619	0.054	0.289	0.893	0.4196	0.004	0.3768	0.062	0.4495	0.002
734	0.3805	0.003	0.2994	0.845	0.387	0.001	0.3284	0.151	0.3447	0.186	0.289	0.898	0.4528	0.002	0.3522	0.126	0.4495	0.001
735	0.378	0.004	0.3077	0.352	0.387	0.003	0.3567	0.044	0.322	0.405	0.289	0.902	0.5126	0.001	0.3928	0.019	0.4495	0.002
736	0.3958	0.001	0.3373	0.143	0.387	0.003	0.4181	0.001	0.3629	0.051	0.289	0.899	0.5039	0.001	0.3216	0.283	0.4495	0.002
737	0.3957	0.001	0.3241	0.331	0.387	0.003	0.3661	0.018	0.3304	0.395	0.289	0.884	0.4089	0.008	0.3386	0.233	0.4495	0.001
738	0.343	0.101	0.3304	0.389	0.387	0.001	0.3628	0.044	0.3406	0.329	0.289	0.88	0.39	0.01	0.3153	0.426	0.4495	0.002
739	0.3737	0.011	0.3218	0.409	0.387	0.001	0.3392	0.112	0.3176	0.478	0.289	0.896	0.4148	0.01	0.3805	0.027	0.4495	0.001
740	0.35	0.123	0.3358	0.247	0.387	0.003	0.3728	0.011	0.3527	0.109	0.289	0.881	0.4114	0.002	0.3567	0.094	0.4495	0.002
741	0.3847	0.002	0.2976	0.879	0.387	0.003	0.3172	0.232	0.3597	0.066	0.289	0.901	0.4023	0.008	0.3796	0.035	0.4495	0.001
742	0.3175	0.19	0.3152	0.462	0.387	0.001	0.3323	0.241	0.3396	0.219	0.289	0.917	0.4356	0.002	0.3911	0.024	0.4495	0.002
743	0.3764	0.004	0.3476	0.16	0.387	0.004	0.3353	0.205	0.3584	0.064	0.289	0.881	0.4676	0.001	0.3777	0.033	0.4495	0.001
744	0.4147	0.001	0.3046	0.667	0.387	0.006	0.3789	0.01	0.3434	0.082	0.289	0.902	0.4179	0.005	0.401	0.008	0.4495	0.002
745	0.3579	0.017	0.3334	0.277	0.387	0.002	0.3979	0.002	0.3456	0.178	0.289	0.893	0.4038	0.007	0.4478	0.002	0.4495	0.002
746	0.4089	0.001	0.337	0.166	0.387	0.001	0.3331	0.145	0.3221	0.532	0.289	0.908	0.428	0.004	0.3462	0.132	0.4495	0.002
747	0.3019	0.556	0.3235	0.276	0.387	0.003	0.3552	0.062	0.3559	0.096	0.289	0.882	0.4295	0.003	0.3759	0.096	0.4495	0.001
748	0.3686	0.015	0.2933	0.796	0.387	0.003	0.3692	0.016	0.3425	0.171	0.289	0.885	0.4064	0.008	0.3609	0.11	0.4495	0.002
749	0.3439	0.19	0.327	0.296	0.387	0.004	0.383	0.009	0.351	0.095	0.289	0.883	0.3411	0.096	0.3545	0.129	0.4495	0.002
750	0.3954	0.002	0.3398	0.218	0.387	0.003	0.3437	0.101	0.3445	0.209	0.289	0.872	0.4709	0.001	0.3613	0.071	0.4495	0.002
751	0.3636	0.023	0.3341	0.181	0.387	0.002	0.3529	0.026	0.3307	0.132	0.289	0.883	0.4454	0.001	0.3008	0.455	0.4495	0.002
752	0.3723	0.009	0.3165	0.675	0.387	0.004	0.3132	0.271	0.3247	0.272	0.289	0.892	0.4552	0.001	0.309	0.508	0.4495	0.001
753	0.3455	0.06	0.3128	0.478	0.387	0.003	0.3369	0.053	0.3397	0.152	0.289	0.89	0.4094	0.003	0.3361	0.203	0.4495	0.001
754	0.3628	0.012	0.3379	0.192	0.387	0.004	0.3618	0.067	0.3489	0.137	0.289	0.892	0.3949	0.011	0.3904	0.031	0.4495	0.004
755	0.3475	0.058	0.3416	0.159	0.387	0.006	0.3499	0.027	0.3578	0.107	0.289	0.897	0.3576	0.05	0.3525	0.103	0.4495	0.002
756	0.3761	0.007	0.3412	0.248	0.387	0.001	0.3295	0.327	0.3348	0.164	0.289	0.889	0.3609	0.036	0.3059	0.399	0.4495	0.001
757	0.3804	0.008	0.3556	0.078	0.387	0.005	0.3625	0.027	0.3233	0.359	0.289	0.906	0.4266	0.001	0.3031	0.475	0.4495	0.001
758	0.3241	0.11	0.3178	0.469	0.387	0.005	0.3283	0.287	0.3719	0.03	0.289	0.885	0.4585	0.001	0.3391	0.174	0.4495	0.003
759	0.3643	0.048	0.3032	0.799	0.387	0.004	0.3126	0.589	0.3252	0.455	0.289	0.899	0.4095	0.01	0.3493	0.156	0.4495	0.001
760	0.3712	0.015	0.3075	0.635	0.387	0.005	0.3722	0.014	0.3608	0.087	0.289	0.879	0.423	0.001	0.376	0.04	0.4495	0.001
761	0.3744	0.009	0.3165	0.605	0.387	0.004	0.3772	0.007	0.3149	0.312	0.289	0.903	0.4571	0.002	0.3694	0.038	0.4495	0.001
762	0.3801	0.008	0.3084	0.665	0.387	0.003	0.3288	0.35	0.3499	0.064	0.289	0.91	0.4277	0.004	0.3722	0.069	0.4495	0.002
763	0.3189	0.235	0.333	0.257	0.387	0.002	0.3307	0.061	0.3863	0.007	0.289	0.893	0.3918	0.012	0.3745	0.054	0.4495	0.001
764	0.3873	0.006	0.3615	0.026	0.387	0.001	0.3176	0.105	0.3535	0.096	0.289	0.889	0.4502	0.001	0.3539	0.11	0.4495	0.001
765	0.3442	0.15	0.2959	0.784	0.387	0.005	0.3459	0.059	0.3609	0.041	0.289	0.889	0.4483	0.003	0.3464	0.179	0.4495	0.001
766	0.3568	0.094	0.3153	0.626	0.387	0.005	0.3006	0.545	0.3199	0.249	0.289	0.914	0.3911	0.017	0.3863	0.014	0.4495	0.001
767	0.3474	0.079	0.2959	0.908	0.387	0.002	0.3469	0.168	0.2806	0.862	0.289	0.898	0.4208	0.009	0.3898	0.014	0.4495	0.003
768	0.4049	0.001	0.3261	0.289	0.387	0.005	0.3409	0.05	0.3568	0.066	0.289	0.883	0.408	0.009	0.3844	0.022	0.4495	0.001
769	0.3442	0.126	0.3135	0.548	0.387	0.003	0.3666	0.012	0.3737	0.014	0.289	0.875	0.4766	0.001	0.4053	0.009	0.4495	0.001
770	0.4086	0.002	0.3188	0.438	0.387	0.003	0.3146	0.479	0.3219	0.461	0.289	0.884	0.3699	0.069	0.3561	0.107	0.4495	0.001
771	0.3132	0.386	0.3078	0.668	0.387	0.005	0.3649	0.042	0.3506	0.09	0.289	0.874	0.4433	0.001	0.3548	0.117	0.4495	0.001
772	0.3146	0.632	0.337	0.247	0.387	0.006	0.3519	0.031	0.3512	0.114	0.289	0.89	0.379	0.014	0.3628	0.078	0.4495	0.001
773	0.3891	0.001	0.3556	0.141	0.387	0.006	0.3547	0.035	0.3875	0.025	0.289	0.896	0.4216	0.003	0.3336	0.303	0.4495	0.001
774	0.3655	0.012	0.3153	0.608	0.387	0.002	0.3419	0.116	0.3532	0.159	0.289	0.88	0.3565	0.052	0.389	0.032	0.4495	0.003
775	0.3516	0.066	0.3219	0.457	0.387	0.003	0.374	0.015	0.3357	0.237	0.289	0.891	0.4092	0.004	0.3649	0.065	0.4495	0.001
776	0.3913	0.004	0.3167	0.612	0.387	0.007	0.3577	0.033	0.3611	0.054	0.289	0.893	0.3446	0.081	0.3806	0.045	0.4495	0.001
777	0.3411	0.124	0.3046	0.812	0.387	0.008	0.3178	0.486	0.3158	0.529	0.289	0.901	0.4109	0.006	0.2946	0.652	0.4495	0.002
778	0.3371	0.122	0.3189	0.472	0.387	0.004	0.3554	0.045	0.309	0.354	0.289	0.9	0.3951	0.016	0.3666	0.085	0.4495	0.001
779	0.3157	0.493	0.3078	0.657	0.387	0.005	0.3473	0.095	0.3594	0.066	0.289	0.885	0.4113	0.007	0.3659	0.064	0.4495	0.002
780	0.3774	0.009	0.3061	0.783	0.387	0.003	0.334	0.021	0.2969	0.687	0.289	0.889	0.3151	0.249	0.3302	0.234	0.4495	0.001
781	0.3582	0.013	0.3437	0.131	0.387	0.004	0.3239	0.309	0.3551	0.046	0.289	0.905	0.4193	0.001	0.3463	0.157	0.4495	0.001
782	0.3472	0.062	0.3555	0.136	0.387	0.006	0.3459	0.094	0.3718	0.021	0.289	0.88	0.3832	0.022	0.3771	0.046	0.4495	0.001
783	0.3579	0.051	0.3137	0.563	0.387	0.004	0.3334	0.073	0.3567	0.071	0.289	0.916	0.4481	0.001	0.3049	0.508	0.4495	0.001
784	0.3952	0.002	0.2955	0.542	0.387	0.002	0.4018	0.003	0.3453	0.2	0.289	0.9	0.3794	0.045	0.381	0.043	0.4495	0.004
785	0.388	0.001	0.3188	0.402	0.387	0.002	0.4012	0.002	0.328	0.248	0.289	0.894	0.4351	0.001	0.3473	0.188	0.4495	0.001
786	0.3783	0.011	0.3309	0.408	0.387	0.004	0.366	0.006	0.3274	0.387	0.289	0.894	0.4613	0.001	0.3538	0.084	0.4495	0.002
787	0.3705	0.004	0.3559	0.045	0.387	0.003	0.347	0.08	0.3584	0.036	0.289	0.891	0.4172	0.005	0.3623	0.09	0.4495	0.002
788	0.3519	0.036	0.3129	0.497	0.387	0.003	0.3132	0.268	0.3575	0.101	0.289	0.896	0.4216	0.002	0.2775	0.769	0.4495	0.001
789	0.373	0.022	0.3182	0.572	0.387	0.003	0.3878	0.006	0.3524	0.153	0.289	0.897	0.4184	0.006	0.361	0.075	0.4495	0.001
790	0.325	0.07	0.3273	0.282	0.387	0.003	0.3178	0.28	0.3589	0.07	0.289	0.893	0.391	0.019	0.3848	0.046	0.4495	0.001
791	0.4092	0.001	0.3167	0.696	0.387	0.007	0.3576	0.053	0.3705	0.038	0.289	0.898	0.459	0.001	0.3516	0.123	0.4495	0.002
792	0.3525	0.025	0.3098	0.499	0.387	0.004	0.4161	0.002	0.3697	0.023	0.289	0.884	0.4387	0.006	0.3811	0.026	0.4495	0.001
793	0.3641	0.046	0.3146	0.542	0.387	0.001	0.3239	0.336	0.3687	0.075	0.289	0.894	0.4389	0.002	0.3623	0.061	0.4495	0.001
794	0.3503	0.019	0.3078	0.584	0.387	0.004	0.3465	0.06	0.3346	0.144	0.289	0.875	0.376	0.009	0.3851	0.04	0.4495	0.003
795	0.3698	0.01	0.2871	0.93	0.387	0.002	0.3033	0.474	0.3578	0.084	0.289	0.906	0.4634	0.001	0.3286	0.244	0.4495	0.001
796	0.376	0.007	0.3422	0.242	0.387	0.003	0.3424	0.088	0.3561	0.058	0.289	0.901	0.4329	0.004	0.3608	0.076	0.4495	0.001
797	0.3332	0.066	0.3237	0.5	0.387	0.003	0.3296	0.182	0.3391	0.214	0.289	0.9	0.4318	0.003	0.2583	0.727	0.4495	0.003
798	0.388	0.003	0.3265	0.331	0.387	0.006	0.3408	0.183	0.3428	0.174	0.289	0.885	0.4076	0.008	0.4119	0.015	0.4495	0.002
799	0.3613	0.013	0.3147	0.598	0.387	0.002	0.3849	0.003	0.3436	0.143	0.289	0.898	0.3562	0.061	0.3522	0.109	0.4495	0.001
800	0.3836	0.006	0.3087	0.585	0.387	0.004	0.3421	0.121	0.3422	0.22	0.289	0.895	0.4494	0.001	0.4042	0.009	0.4495	0.001
801	0.3714	0.007	0.3572	0.094	0.387	0.004	0.3206	0.328	0.2956	0.586	0.289	0.893	0.3902	0.016	0.3517	0.148	0.4495	0.002
802	0.3555	0.044	0.3375	0.221	0.387	0.005	0.3625	0.031	0.3785	0.006	0.289	0.893	0.4398	0.001	0.4007	0.013	0.4495	0.001
803	0.3719	0.007	0.3188	0.373	0.387	0.001	0.3682	0.013	0.3319	0.215	0.289	0.895	0.3406	0.081	0.3927	0.029	0.4495	0.002
804	0.3948	0.004	0.354	0.082	0.387	0.003	0.3279	0.378	0.3742	0.013	0.289	0.878	0.4462	0.001	0.2908	0.753	0.4495	0.001
805	0.3757	0.002	0.3172	0.447	0.387	0.005	0.3909	0.006	0.367	0.029	0.289	0.882	0.3944	0.004	0.3813	0.041	0.4495	0.002
806	0.3811	0.015	0.286	0.962	0.387	0.002	0.3177	0.325	0.3384	0.199	0.289	0.885	0.4379	0.002	0.4023	0.013	0.4495	0.004
807	0.3624	0.019	0.3145	0.547	0.387	0.002	0.3738	0.008	0.3465	0.106	0.289	0.895	0.3682	0.074	0.3711	0.06	0.4495	0.002
808	0.3381	0.133	0.3395	0.211	0.387	0.007	0.3896	0.003	0.3407	0.234	0.289	0.881	0.3721	0.021	0.289	0.702	0.4495	0.001
809	0.3509	0.097	0.3413	0.246	0.387	0.001	0.3556	0.085	0.3204	0.3	0.289	0.884	0.4289	0.002	0.406	0.01	0.4495	0.002
810	0.347	0.046	0.342	0.161	0.387	0.002	0.3706	0.021	0.3155	0.434	0.289	0.885	0.3886	0.026	0.3863	0.032	0.4495	0.001
811	0.3874	0.001	0.3028	0.776	0.387	0.004	0.3522	0.081	0.3665	0.036	0.289	0.879	0.4172	0.002	0.3703	0.063	0.4495	0.001
812	0.3818	0.005	0.3007	0.856	0.387	0.008	0.3105	0.53	0.3437	0.208	0.289	0.9	0.4411	0.001	0.3789	0.039	0.4495	0.001
813	0.3882	0.001	0.336	0.237	0.387	0.005	0.364	0.019	0.2999	0.647	0.289	0.887	0.42	0.007	0.3454	0.167	0.4495	0.001
814	0.378	0.003	0.3319	0.097	0.387	0.004	0.3334	0.219	0.3709	0.068	0.289	0.899	0.3824	0.017	0.4064	0.006	0.4495	0.001
815	0.3491	0.037	0.3452	0.136	0.387	0.002	0.3797	0.004	0.3552	0.138	0.289	0.892	0.4026	0.011	0.3802	0.041	0.4495	0.002
816	0.3658	0.011	0.3055	0.501	0.387	0.002	0.3372	0.104	0.3474	0.192	0.289	0.896	0.4006	0.014	0.4088	0.009	0.4495	0.001
817	0.352	0.022	0.3292	0.354	0.387	0.002	0.3207	0.258	0.3369	0.212	0.289	0.888	0.44	0.001	0.3647	0.054	0.4495	0.002
818	0.3623	0.058	0.324	0.494	0.387	0.002	0.3309	0.154	0.3344	0.259	0.289	0.901	0.4359	0.002	0.3758	0.037	0.4495	0.002
819	0.4042	0.001	0.3356	0.27	0.387	0.002	0.336	0.202	0.3437	0.192	0.289	0.887	0.4255	0.001	0.3205	0.331	0.4495	0.001
820	0.3649	0.013	0.3434	0.182	0.387	0.001	0.3345	0.139	0.323	0.276	0.289	0.896	0.4622	0.001	0.3871	0.021	0.4495	0.004
821	0.369	0.011	0.3813	0.017	0.387	0.008	0.3361	0.235	0.3751	0.017	0.289	0.909	0.4449	0.001	0.3371	0.178	0.4495	0.001
822	0.3457	0.152	0.3165	0.546	0.387	0.006	0.3389	0.126	0.3012	0.558	0.289	0.893	0.4442	0.003	0.3425	0.222	0.4495	0.001
823	0.3182	0.366	0.3229	0.293	0.387	0.002	0.3306	0.299	0.399	0.002	0.289	0.898	0.456	0.001	0.3556	0.076	0.4495	0.004
824	0.406	0.002	0.3343	0.245	0.387	0.002	0.3478	0.041	0.2878	0.762	0.289	0.908	0.3898	0.027	0.3876	0.035	0.4495	0.001
825	0.3825	0.01	0.3368	0.344	0.387	0.003	0.3703	0.01	0.3209	0.374	0.289	0.898	0.4189	0.004	0.3597	0.108	0.4495	0.001
826	0.3629	0.018	0.3055	0.725	0.387	0.004	0.4028	0.002	0.3788	0.016	0.289	0.876	0.3898	0.015	0.3644	0.085	0.4495	0.001
827	0.3944	0.001	0.333	0.161	0.387	0.005	0.3203	0.226	0.3255	0.434	0.289	0.899	0.4127	0.006	0.2902	0.696	0.4495	0.002
828	0.3787	0.002	0.3166	0.522	0.387	0.002	0.3183	0.121	0.3256	0.3	0.289	0.884	0.4217	0.006	0.3378	0.3	0.4495	0.001
829	0.3718	0.018	0.3391	0.298	0.387	0.003	0.3728	0.012	0.3454	0.156	0.289	0.894	0.3906	0.009	0.3816	0.042	0.4495	0.001
830	0.3479	0.015	0.3201	0.417	0.387	0.006	0.3206	0.158	0.3228	0.379	0.289	0.889	0.4423	0.002	0.3704	0.039	0.4495	0.002
831	0.3752	0.002	0.3621	0.055	0.387	0.004	0.3727	0.014	0.3252	0.36	0.289	0.894	0.4282	0.004	0.3894	0.033	0.4495	0.001
832	0.3272	0.129	0.3529	0.114	0.387	0.004	0.345	0.261	0.367	0.077	0.289	0.881	0.4348	0.002	0.3776	0.036	0.4495	0.001
833	0.3566	0.052	0.313	0.583	0.387	0.003	0.3408	0.272	0.3467	0.159	0.289	0.894	0.3794	0.032	0.3569	0.081	0.4495	0.001
834	0.3552	0.016	0.3377	0.209	0.387	0.002	0.348	0.105	0.37	0.027	0.289	0.906	0.3886	0.025	0.3935	0.022	0.4495	0.001
835	0.3463	0.035	0.3096	0.73	0.387	0.003	0.3719	0.018	0.3845	0.006	0.289	0.879	0.3703	0.033	0.3716	0.047	0.4495	0.003
836	0.3755	0.007	0.3255	0.251	0.387	0.005	0.3639	0.026	0.3741	0.021	0.289	0.91	0.4288	0.006	0.3917	0.022	0.4495	0.003
837	0.3282	0.145	0.2898	0.803	0.387	0.003	0.3315	0.228	0.3483	0.095	0.289	0.901	0.3862	0.015	0.3498	0.159	0.4495	0.002
838	0.3541	0.052	0.3254	0.385	0.387	0.005	0.3449	0.117	0.3684	0.047	0.289	0.896	0.4204	0.004	0.3813	0.029	0.4495	0.002
839	0.3878	0.001	0.3354	0.302	0.387	0.001	0.3094	0.481	0.3913	0.009	0.289	0.903	0.3304	0.148	0.3425	0.174	0.4495	0.001
840	0.4005	0.002	0.3263	0.501	0.387	0.005	0.3531	0.022	0.3378	0.214	0.289	0.903	0.3831	0.02	0.3441	0.135	0.4495	0.002
841	0.3419	0.09	0.3516	0.117	0.387	0.002	0.4047	0.002	0.3572	0.084	0.289	0.887	0.4047	0.009	0.3661	0.065	0.4495	0.001
842	0.3853	0.013	0.3519	0.081	0.387	0.007	0.3542	0.063	0.3524	0.1	0.289	0.857	0.3527	0.089	0.4172	0.008	0.4495	0.002
843	0.3543	0.037	0.3528	0.103	0.387	0.005	0.3192	0.347	0.3503	0.089	0.289	0.891	0.4286	0.005	0.3464	0.127	0.4495	0.001
844	0.3457	0.02	0.3096	0.677	0.387	0.005	0.3449	0.099	0.3403	0.182	0.289	0.887	0.4604	0.003	0.3461	0.115	0.4495	0.002
845	0.3305	0.207	0.3031	0.82	0.387	0.002	0.3412	0.183	0.3584	0.109	0.289	0.892	0.3968	0.006	0.3771	0.041	0.4495	0.001
846	0.3601	0.03	0.3364	0.208	0.387	0.003	0.3687	0.008	0.3759	0.014	0.289	0.898	0.4982	0.001	0.4022	0.006	0.4495	0.001
847	0.3992	0.001	0.2945	0.375	0.387	0.001	0.3677	0.019	0.384	0.026	0.289	0.906	0.4392	0.001	0.3822	0.048	0.4495	0.002
848	0.3842	0.002	0.3542	0.092	0.387	0.003	0.3571	0.091	0.3594	0.063	0.289	0.895	0.3861	0.044	0.4047	0.007	0.4495	0.001
849	0.3897	0.001	0.3472	0.222	0.387	0.005	0.3679	0.04	0.3436	0.176	0.289	0.894	0.3911	0.013	0.3622	0.117	0.4495	0.002
850	0.3643	0.007	0.3452	0.198	0.387	0.006	0.3661	0.012	0.3467	0.192	0.289	0.879	0.4136	0.012	0.3933	0.024	0.4495	0.001
851	0.3858	0.002	0.3185	0.502	0.387	0.003	0.312	0.459	0.304	0.701	0.289	0.892	0.3892	0.019	0.3863	0.027	0.4495	0.001
852	0.4219	0.001	0.3397	0.302	0.387	0.004	0.3866	0.016	0.3489	0.105	0.289	0.895	0.3822	0.016	0.3268	0.286	0.4495	0.003
853	0.3502	0.077	0.3838	0.009	0.387	0.003	0.3854	0.002	0.3399	0.179	0.289	0.877	0.403	0.006	0.3435	0.189	0.4495	0.001
854	0.3588	0.025	0.3225	0.499	0.387	0.001	0.3528	0.048	0.3799	0.024	0.289	0.901	0.4327	0.002	0.3629	0.08	0.4495	0.002
855	0.3571	0.031	0.338	0.26	0.387	0.004	0.3676	0.021	0.3532	0.078	0.289	0.907	0.3949	0.005	0.3022	0.584	0.4495	0.001
856	0.3512	0.067	0.319	0.546	0.387	0.004	0.3426	0.03	0.324	0.33	0.289	0.884	0.4403	0.002	0.367	0.069	0.4495	0.001
857	0.4016	0.002	0.3261	0.517	0.387	0.004	0.332	0.151	0.3717	0.028	0.289	0.921	0.4246	0.008	0.401	0.015	0.4495	0.001
858	0.3847	0.005	0.335	0.166	0.387	0.002	0.3548	0.021	0.4065	0.001	0.289	0.87	0.4166	0.002	0.3675	0.088	0.4495	0.001
859	0.3304	0.057	0.321	0.521	0.387	0.002	0.3358	0.14	0.3715	0.018	0.289	0.886	0.4286	0.001	0.4255	0.006	0.4495	0.002
860	0.3841	0.004	0.3449	0.211	0.387	0.002	0.3152	0.343	0.3542	0.1	0.289	0.921	0.4615	0.001	0.3433	0.18	0.4495	0.001
861	0.3525	0.039	0.3647	0.036	0.387	0.004	0.3224	0.292	0.3506	0.119	0.289	0.907	0.3818	0.016	0.3417	0.218	0.4495	0.001
862	0.322	0.478	0.3139	0.667	0.387	0.003	0.3621	0.017	0.3283	0.381	0.289	0.894	0.4362	0.001	0.3902	0.03	0.4495	0.001
863	0.3751	0.01	0.3468	0.192	0.387	0.003	0.3809	0.012	0.3519	0.125	0.289	0.908	0.3574	0.091	0.3858	0.029	0.4495	0.002
864	0.3568	0.065	0.2946	0.832	0.387	0.005	0.3333	0.093	0.3012	0.776	0.289	0.908	0.4778	0.001	0.3204	0.384	0.4495	0.001
865	0.3881	0.005	0.3346	0.181	0.387	0.001	0.3345	0.142	0.3375	0.189	0.289	0.902	0.4622	0.001	0.3115	0.414	0.4495	0.002
866	0.3726	0.009	0.3261	0.349	0.387	0.003	0.3502	0.051	0.3582	0.08	0.289	0.893	0.4134	0.004	0.3827	0.044	0.4495	0.003
867	0.3608	0.036	0.3143	0.49	0.387	0.002	0.3414	0.067	0.3577	0.093	0.289	0.904	0.4352	0.003	0.3609	0.106	0.4495	0.001
868	0.3955	0.002	0.3466	0.203	0.387	0.003	0.3844	0.003	0.3451	0.165	0.289	0.885	0.4046	0.007	0.3846	0.02	0.4495	0.002
869	0.3654	0.013	0.3367	0.28	0.387	0.003	0.3509	0.114	0.3293	0.256	0.289	0.883	0.4619	0.001	0.3738	0.04	0.4495	0.001
870	0.3694	0.009	0.348	0.126	0.387	0.003	0.3754	0.007	0.3186	0.582	0.289	0.885	0.3854	0.019	0.338	0.159	0.4495	0.001
871	0.3602	0.014	0.3329	0.241	0.387	0.003	0.3655	0.037	0.3264	0.499	0.289	0.903	0.42	0.005	0.4072	0.008	0.4495	0.001
872	0.3602	0.015	0.3561	0.081	0.387	0.001	0.3266	0.325	0.3238	0.351	0.289	0.867	0.4156	0.003	0.2975	0.575	0.4495	0.001
873	0.3444	0.022	0.3392	0.165	0.387	0.003	0.359	0.036	0.3455	0.156	0.289	0.899	0.4362	0.001	0.3851	0.038	0.4495	0.001
874	0.3379	0.132	0.3079	0.635	0.387	0.003	0.3895	0.002	0.3821	0.015	0.289	0.9	0.4027	0.011	0.3804	0.04	0.4495	0.003
875	0.3129	0.406	0.3241	0.538	0.387	0.007	0.3424	0.181	0.3502	0.165	0.289	0.895	0.4095	0.008	0.2987	0.582	0.4495	0.001
876	0.3496	0.095	0.3043	0.721	0.387	0.006	0.3893	0.011	0.3124	0.65	0.289	0.913	0.4379	0.001	0.3461	0.187	0.4495	0.002
877	0.3539	0.049	0.3438	0.15	0.387	0.001	0.3089	0.543	0.3303	0.321	0.289	0.893	0.4097	0.006	0.3214	0.31	0.4495	0.001
878	0.3939	0.002	0.3441	0.116	0.387	0.007	0.3245	0.282	0.3249	0.328	0.289	0.877	0.352	0.061	0.3581	0.086	0.4495	0.001
879	0.3304	0.33	0.3305	0.336	0.387	0.005	0.3793	0.006	0.3149	0.386	0.289	0.887	0.4557	0.001	0.3854	0.044	0.4495	0.002
880	0.3474	0.119	0.3272	0.347	0.387	0.004	0.3123	0.414	0.3199	0.449	0.289	0.89	0.3993	0.005	0.3729	0.06	0.4495	0.001
881	0.3658	0.006	0.3507	0.137	0.387	0.003	0.3637	0.03	0.3529	0.096	0.289	0.904	0.4562	0.002	0.3599	0.078	0.4495	0.002
882	0.3623	0.045	0.3413	0.107	0.387	0.002	0.3987	0.001	0.3286	0.155	0.289	0.882	0.4517	0.001	0.3455	0.183	0.4495	0.002
883	0.3621	0.035	0.3151	0.656	0.387	0.003	0.3448	0.13	0.3131	0.567	0.289	0.887	0.4734	0.001	0.3527	0.108	0.4495	0.001
884	0.314	0.501	0.3528	0.156	0.387	0.002	0.3426	0.081	0.3942	0.001	0.289	0.895	0.4412	0.001	0.3381	0.172	0.4495	0.001
885	0.3239	0.251	0.3216	0.418	0.387	0.005	0.336	0.018	0.3709	0.023	0.289	0.883	0.4627	0.002	0.3755	0.043	0.4495	0.001
886	0.3917	0.002	0.3106	0.683	0.387	0.008	0.3659	0.031	0.3569	0.093	0.289	0.905	0.3855	0.002	0.3538	0.142	0.4495	0.001
887	0.4066	0.001	0.3076	0.706	0.387	0.003	0.3208	0.457	0.3282	0.409	0.289	0.909	0.4116	0.002	0.3607	0.107	0.4495	0.002
888	0.398	0.001	0.3013	0.752	0.387	0.001	0.3427	0.114	0.3153	0.374	0.289	0.897	0.381	0.021	0.3652	0.087	0.4495	0.001
889	0.3873	0.004	0.3262	0.368	0.387	0.003	0.396	0.002	0.3412	0.213	0.289	0.895	0.427	0.002	0.4082	0.01	0.4495	0.004
890	0.3133	0.097	0.3302	0.404	0.387	0.004	0.3151	0.402	0.3295	0.344	0.289	0.899	0.4051	0.004	0.3427	0.21	0.4495	0.001
891	0.362	0.014	0.321	0.61	0.387	0.004	0.3984	0.001	0.3396	0.199	0.289	0.895	0.4289	0.001	0.3616	0.081	0.4495	0.002
892	0.3702	0.018	0.3406	0.191	0.387	0.003	0.375	0.009	0.343	0.28	0.289	0.9	0.4407	0.003	0.3535	0.127	0.4495	0.001
893	0.3776	0.003	0.3353	0.292	0.387	0.004	0.3728	0.013	0.3092	0.624	0.289	0.886	0.4588	0.001	0.3095	0.343	0.4495	0.001
894	0.3889	0.001	0.3471	0.132	0.387	0.001	0.3615	0.038	0.354	0.099	0.289	0.864	0.4461	0.002	0.3723	0.053	0.4495	0.001
895	0.3578	0.041	0.2992	0.808	0.387	0.002	0.365	0.022	0.3627	0.092	0.289	0.892	0.4711	0.001	0.3222	0.344	0.4495	0.001
896	0.3689	0.01	0.3271	0.292	0.387	0.001	0.3317	0.173	0.3317	0.341	0.289	0.89	0.39	0.007	0.3683	0.078	0.4495	0.001
897	0.4087	0.001	0.318	0.536	0.387	0.008	0.3863	0.003	0.3278	0.344	0.289	0.882	0.397	0.005	0.3153	0.395	0.4495	0.001
898	0.3294	0.344	0.3234	0.376	0.387	0.001	0.32	0.522	0.3292	0.245	0.289	0.91	0.453	0.001	0.3786	0.025	0.4495	0.001
899	0.3603	0.04	0.3538	0.05	0.387	0.001	0.3212	0.154	0.3684	0.038	0.289	0.909	0.361	0.062	0.3752	0.068	0.4495	0.001
900	0.4205	0.001	0.3386	0.288	0.387	0.002	0.3953	0.004	0.3666	0.055	0.289	0.902	0.4976	0.001	0.3674	0.071	0.4495	0.001
901	0.336	0.097	0.3747	0.009	0.387	0.003	0.3665	0.027	0.3154	0.483	0.289	0.89	0.4383	0.002	0.2901	0.662	0.4495	0.001
902	0.3707	0.01	0.3172	0.517	0.387	0.005	0.3307	0.249	0.3408	0.292	0.289	0.89	0.3622	0.092	0.3215	0.387	0.4495	0.003
903	0.37	0.019	0.3383	0.216	0.387	0.003	0.3016	0.608	0.3262	0.478	0.289	0.883	0.4239	0.003	0.407	0.022	0.4495	0.002
904	0.3658	0.022	0.3194	0.447	0.387	0.005	0.3706	0.015	0.3507	0.102	0.289	0.912	0.4183	0.004	0.3946	0.017	0.4495	0.001
905	0.3313	0.085	0.3406	0.227	0.387	0.004	0.3307	0.165	0.3342	0.211	0.289	0.894	0.4706	0.001	0.3788	0.052	0.4495	0.002
906	0.353	0.041	0.3383	0.127	0.387	0.002	0.3398	0.123	0.3575	0.074	0.289	0.903	0.4053	0.011	0.3665	0.087	0.4495	0.002
907	0.3809	0.008	0.3279	0.243	0.387	0.004	0.3756	0.005	0.3444	0.216	0.289	0.89	0.3624	0.059	0.3652	0.096	0.4495	0.001
908	0.3746	0.011	0.3477	0.11	0.387	0.005	0.3736	0.006	0.3455	0.089	0.289	0.909	0.3387	0.047	0.3652	0.081	0.4495	0.001
909	0.3639	0.036	0.3346	0.26	0.387	0.001	0.3514	0.008	0.3203	0.397	0.289	0.892	0.4208	0.005	0.3788	0.053	0.4495	0.002
910	0.3349	0.121	0.3222	0.316	0.387	0.003	0.356	0.056	0.3265	0.272	0.289	0.881	0.3839	0.024	0.3439	0.167	0.4495	0.001
911	0.3926	0.001	0.3585	0.074	0.387	0.006	0.352	0.057	0.3583	0.116	0.289	0.875	0.3977	0.015	0.3851	0.04	0.4495	0.001
912	0.3589	0.039	0.3188	0.397	0.387	0.004	0.3773	0.016	0.3393	0.196	0.289	0.896	0.4138	0.005	0.3749	0.049	0.4495	0.001
913	0.338	0.124	0.3398	0.221	0.387	0.005	0.3494	0.037	0.3587	0.11	0.289	0.884	0.4275	0.005	0.3836	0.038	0.4495	0.002
914	0.3753	0.008	0.3185	0.504	0.387	0.004	0.3867	0.006	0.3301	0.414	0.289	0.895	0.4458	0.001	0.4024	0.016	0.4495	0.002
915	0.3274	0.178	0.3546	0.079	0.387	0.004	0.3821	0.003	0.3241	0.113	0.289	0.899	0.42	0.004	0.3915	0.02	0.4495	0.001
916	0.3413	0.075	0.3409	0.17	0.387	0.005	0.3163	0.474	0.3272	0.444	0.289	0.868	0.3597	0.106	0.382	0.069	0.4495	0.002
917	0.3645	0.008	0.3294	0.142	0.387	0.002	0.3535	0.087	0.3364	0.282	0.289	0.879	0.3729	0.047	0.4141	0.011	0.4495	0.001
918	0.3723	0.005	0.3271	0.308	0.387	0.003	0.3305	0.161	0.3155	0.477	0.289	0.897	0.3794	0.029	0.3766	0.03	0.4495	0.001
919	0.3804	0.011	0.3572	0.07	0.387	0.001	0.3507	0.046	0.3705	0.032	0.289	0.883	0.4418	0.002	0.3562	0.112	0.4495	0.001
920	0.3731	0.006	0.3169	0.402	0.387	0.005	0.3283	0.162	0.3348	0.214	0.289	0.896	0.4219	0.002	0.3724	0.052	0.4495	0.001
921	0.3545	0.041	0.3024	0.733	0.387	0.003	0.3672	0.014	0.358	0.063	0.289	0.897	0.338	0.214	0.3834	0.044	0.4495	0.001
922	0.4	0.001	0.3346	0.279	0.387	0.003	0.3954	0.004	0.3813	0.012	0.289	0.896	0.3458	0.119	0.3649	0.087	0.4495	0.001
923	0.3555	0.037	0.3265	0.439	0.387	0.004	0.3363	0.054	0.3167	0.449	0.289	0.904	0.436	0.001	0.3908	0.017	0.4495	0.001
924	0.3961	0.002	0.3109	0.589	0.387	0.004	0.3077	0.611	0.3333	0.301	0.289	0.895	0.4202	0.003	0.3582	0.114	0.4495	0.001
925	0.3787	0.011	0.3129	0.528	0.387	0.003	0.3203	0.417	0.3352	0.252	0.289	0.899	0.4422	0.001	0.4115	0.007	0.4495	0.001
926	0.3183	0.433	0.3195	0.367	0.387	0.003	0.3576	0.043	0.3107	0.616	0.289	0.895	0.3888	0.013	0.3332	0.295	0.4495	0.001
927	0.3367	0.137	0.3418	0.18	0.387	0.004	0.3651	0.033	0.3271	0.316	0.289	0.893	0.3696	0.056	0.4042	0.008	0.4495	0.001
928	0.3707	0.028	0.3237	0.264	0.387	0.005	0.3054	0.645	0.3151	0.598	0.289	0.886	0.4428	0.002	0.3538	0.085	0.4495	0.001
929	0.3462	0.046	0.3365	0.144	0.387	0.009	0.3659	0.011	0.3566	0.071	0.289	0.896	0.4299	0.003	0.3728	0.083	0.4495	0.002
930	0.3517	0.063	0.3319	0.341	0.387	0.005	0.354	0.077	0.3681	0.047	0.289	0.905	0.4079	0.011	0.3043	0.431	0.4495	0.003
931	0.374	0.001	0.3072	0.728	0.387	0.003	0.3071	0.65	0.368	0.032	0.289	0.912	0.4609	0.001	0.3225	0.34	0.4495	0.002
932	0.3507	0.074	0.3609	0.03	0.387	0.004	0.3312	0.054	0.3954	0.008	0.289	0.888	0.376	0.034	0.3467	0.173	0.4495	0.001
933	0.3447	0.069	0.3546	0.113	0.387	0.001	0.3518	0.078	0.3133	0.256	0.289	0.894	0.4543	0.001	0.3631	0.068	0.4495	0.002
934	0.3734	0.003	0.3399	0.168	0.387	0.002	0.304	0.062	0.3277	0.437	0.289	0.894	0.4294	0.002	0.3534	0.126	0.4495	0.001
935	0.359	0.058	0.2966	0.85	0.387	0.003	0.3209	0.393	0.3617	0.101	0.289	0.911	0.422	0.006	0.3573	0.145	0.4495	0.001
936	0.3715	0.008	0.3403	0.22	0.387	0.002	0.3337	0.135	0.3403	0.116	0.289	0.889	0.4571	0.002	0.3884	0.038	0.4495	0.002
937	0.3638	0.015	0.3159	0.668	0.387	0.004	0.3218	0.591	0.3274	0.338	0.289	0.9	0.3867	0.018	0.3531	0.098	0.4495	0.001
938	0.3478	0.106	0.3592	0.067	0.387	0.006	0.3318	0.037	0.3516	0.081	0.289	0.899	0.3884	0.006	0.375	0.055	0.4495	0.002
939	0.3554	0.048	0.3078	0.63	0.387	0.002	0.3493	0.129	0.3795	0.024	0.289	0.885	0.4622	0.001	0.4054	0.012	0.4495	0.001
940	0.3516	0.061	0.315	0.308	0.387	0.002	0.3635	0.02	0.3036	0.578	0.289	0.896	0.3771	0.041	0.3362	0.238	0.4495	0.002
941	0.3752	0.001	0.3185	0.493	0.387	0.002	0.3528	0.082	0.3174	0.462	0.289	0.897	0.437	0.002	0.289	0.636	0.4495	0.001
942	0.3635	0.052	0.3486	0.155	0.387	0.004	0.3405	0.069	0.3354	0.306	0.289	0.897	0.3983	0.013	0.3198	0.359	0.4495	0.003
943	0.4018	0.002	0.313	0.5	0.387	0.003	0.3392	0.09	0.2948	0.79	0.289	0.893	0.4165	0.006	0.3542	0.105	0.4495	0.002
944	0.3843	0.007	0.3254	0.402	0.387	0.006	0.3676	0.025	0.3646	0.049	0.289	0.878	0.4328	0.002	0.3533	0.106	0.4495	0.003
945	0.3555	0.018	0.348	0.19	0.387	0.003	0.3614	0.044	0.356	0.108	0.289	0.894	0.4184	0.006	0.385	0.041	0.4495	0.001
946	0.3664	0.018	0.3271	0.377	0.387	0.006	0.3149	0.271	0.3583	0.109	0.289	0.902	0.403	0.016	0.3775	0.046	0.4495	0.001
947	0.4123	0.001	0.3263	0.297	0.387	0.004	0.3679	0.026	0.3478	0.038	0.289	0.892	0.4675	0.001	0.3722	0.053	0.4495	0.001
948	0.3528	0.07	0.3622	0.046	0.387	0.005	0.3606	0.025	0.3505	0.128	0.289	0.883	0.4578	0.001	0.352	0.17	0.4495	0.001
949	0.345	0.127	0.3211	0.486	0.387	0.002	0.3099	0.613	0.3152	0.623	0.289	0.907	0.3817	0.039	0.3512	0.142	0.4495	0.001
950	0.386	0.005	0.3325	0.293	0.387	0.002	0.3208	0.414	0.3244	0.429	0.289	0.886	0.3692	0.066	0.3465	0.176	0.4495	0.003
951	0.3749	0.01	0.3117	0.371	0.387	0.004	0.3311	0.291	0.352	0.123	0.289	0.899	0.4434	0.001	0.2462	0.943	0.4495	0.001
952	0.4061	0.001	0.3223	0.29	0.387	0.004	0.3548	0.07	0.3526	0.053	0.289	0.894	0.4143	0.006	0.3982	0.015	0.4495	0.001
953	0.3326	0.117	0.3307	0.283	0.387	0.003	0.3675	0.012	0.3348	0.272	0.289	0.884	0.401	0.005	0.3195	0.441	0.4495	0.002
954	0.3858	0.008	0.3171	0.65	0.387	0.003	0.3417	0.15	0.3789	0.024	0.289	0.892	0.4071	0.007	0.3614	0.073	0.4495	0.001
955	0.3886	0.005	0.3027	0.808	0.387	0.002	0.412	0.002	0.3741	0.037	0.289	0.91	0.4276	0.002	0.382	0.022	0.4495	0.002
956	0.4349	0.001	0.3271	0.391	0.387	0.003	0.3624	0.034	0.3473	0.117	0.289	0.886	0.4496	0.001	0.3177	0.262	0.4495	0.002
957	0.3465	0.136	0.2951	0.888	0.387	0.003	0.3319	0.303	0.3151	0.386	0.289	0.902	0.4126	0.007	0.3455	0.186	0.4495	0.002
958	0.3641	0.019	0.3625	0.042	0.387	0.002	0.3583	0.056	0.3722	0.028	0.289	0.913	0.4582	0.001	0.3317	0.293	0.4495	0.001
959	0.394	0.001	0.3473	0.083	0.387	0.003	0.3118	0.274	0.312	0.564	0.289	0.902	0.4311	0.001	0.3864	0.027	0.4495	0.001
960	0.3422	0.119	0.3543	0.09	0.387	0.004	0.364	0.016	0.3123	0.343	0.289	0.891	0.4351	0.001	0.3906	0.04	0.4495	0.002
961	0.4101	0.001	0.3559	0.096	0.387	0.003	0.3318	0.189	0.3801	0.021	0.289	0.897	0.4049	0.009	0.3354	0.261	0.4495	0.001
962	0.3843	0.002	0.3448	0.198	0.387	0.003	0.3276	0.245	0.3493	0.119	0.289	0.905	0.4069	0.013	0.3032	0.528	0.4495	0.001
963	0.3546	0.031	0.3069	0.539	0.387	0.008	0.3821	0.015	0.3505	0.202	0.289	0.913	0.4104	0.006	0.3619	0.1	0.4495	0.002
964	0.347	0.057	0.3201	0.268	0.387	0.006	0.3388	0.072	0.3293	0.349	0.289	0.896	0.4153	0.006	0.3906	0.016	0.4495	0.001
965	0.3608	0.05	0.3601	0.06	0.387	0.004	0.3466	0.044	0.3002	0.53	0.289	0.898	0.4588	0.001	0.3722	0.046	0.4495	0.001
966	0.3432	0.039	0.3004	0.811	0.387	0.004	0.318	0.409	0.3161	0.486	0.289	0.879	0.3986	0.01	0.2989	0.527	0.4495	0.002
967	0.3502	0.107	0.3281	0.455	0.387	0.007	0.4347	0.001	0.3607	0.089	0.289	0.902	0.351	0.101	0.3426	0.173	0.4495	0.002
968	0.3778	0.012	0.3502	0.11	0.387	0.002	0.3827	0.007	0.3331	0.229	0.289	0.887	0.4017	0.006	0.3753	0.02	0.4495	0.001
969	0.3694	0.006	0.3464	0.126	0.387	0.006	0.3016	0.292	0.373	0.03	0.289	0.884	0.4158	0.003	0.3405	0.23	0.4495	0.001
970	0.3908	0.001	0.2982	0.635	0.387	0.001	0.3278	0.101	0.3551	0.077	0.289	0.877	0.4185	0.005	0.3662	0.06	0.4495	0.002
971	0.3451	0.019	0.3246	0.293	0.387	0.002	0.3672	0.038	0.3005	0.846	0.289	0.887	0.3989	0.014	0.3625	0.096	0.4495	0.001
972	0.4069	0.001	0.332	0.167	0.387	0.004	0.3679	0.027	0.3426	0.149	0.289	0.883	0.4251	0.003	0.4496	0.001	0.4495	0.002
973	0.3305	0.279	0.2943	0.86	0.387	0.006	0.376	0.003	0.3537	0.114	0.289	0.887	0.4206	0.003	0.3644	0.063	0.4495	0.001
974	0.32	0.278	0.3266	0.423	0.387	0.003	0.3409	0.117	0.3456	0.225	0.289	0.877	0.4511	0.001	0.3626	0.083	0.4495	0.001
975	0.3784	0.008	0.3529	0.062	0.387	0.003	0.3215	0.412	0.3426	0.17	0.289	0.894	0.4275	0.005	0.3811	0.039	0.4495	0.002
976	0.4043	0.001	0.3317	0.261	0.387	0.007	0.3596	0.023	0.3611	0.056	0.289	0.897	0.4145	0.009	0.3492	0.121	0.4495	0.001
977	0.3477	0.031	0.3229	0.626	0.387	0.003	0.3589	0.064	0.3465	0.199	0.289	0.891	0.4073	0.004	0.3292	0.245	0.4495	0.001
978	0.3765	0.001	0.2988	0.814	0.387	0.003	0.3301	0.217	0.3528	0.073	0.289	0.909	0.4152	0.007	0.3303	0.263	0.4495	0.001
979	0.3555	0.023	0.3095	0.652	0.387	0.003	0.3351	0.145	0.362	0.089	0.289	0.895	0.416	0.001	0.3739	0.059	0.4495	0.001
980	0.3755	0.01	0.3393	0.207	0.387	0.002	0.3274	0.208	0.3248	0.295	0.289	0.897	0.3997	0.002	0.3674	0.047	0.4495	0.001
981	0.3392	0.153	0.3239	0.524	0.387	0.003	0.3356	0.168	0.3221	0.549	0.289	0.885	0.4121	0.003	0.3458	0.121	0.4495	0.003
982	0.3347	0.216	0.3293	0.384	0.387	0.006	0.3203	0.53	0.357	0.062	0.289	0.881	0.3687	0.035	0.3571	0.144	0.4495	0.002
983	0.3513	0.049	0.3383	0.257	0.387	0.002	0.3512	0.063	0.3537	0.061	0.289	0.901	0.3723	0.039	0.3568	0.122	0.4495	0.003
984	0.3831	0.002	0.3283	0.358	0.387	0.003	0.3267	0.13	0.3281	0.213	0.289	0.88	0.3732	0.066	0.3276	0.328	0.4495	0.003
985	0.3469	0.083	0.303	0.744	0.387	0.003	0.3512	0.069	0.3467	0.194	0.289	0.893	0.4344	0.002	0.3876	0.03	0.4495	0.001
986	0.3637	0.013	0.3006	0.459	0.387	0.005	0.34	0.232	0.3594	0.075	0.289	0.902	0.4438	0.001	0.4078	0.01	0.4495	0.001
987	0.3189	0.182	0.3344	0.198	0.387	0.002	0.3551	0.008	0.3632	0.05	0.289	0.904	0.3812	0.015	0.3689	0.061	0.4495	0.003
988	0.3348	0.218	0.3419	0.154	0.387	0.003	0.324	0.254	0.3404	0.14	0.289	0.871	0.4169	0.001	0.3546	0.106	0.4495	0.001
989	0.365	0.03	0.3342	0.217	0.387	0.008	0.3517	0.055	0.3496	0.088	0.289	0.887	0.4225	0.002	0.3552	0.091	0.4495	0.001
990	0.3612	0.024	0.3079	0.401	0.387	0.003	0.3752	0.025	0.3532	0.166	0.289	0.898	0.3906	0.018	0.3667	0.076	0.4495	0.001
991	0.385	0.007	0.3117	0.364	0.387	0.003	0.3594	0.04	0.3634	0.075	0.289	0.889	0.4062	0.008	0.3572	0.129	0.4495	0.001
992	0.3866	0.001	0.3374	0.157	0.387	0.002	0.3782	0.009	0.3389	0.127	0.289	0.892	0.3959	0.016	0.3745	0.062	0.4495	0.003
993	0.3728	0.014	0.3282	0.508	0.387	0.002	0.3345	0.051	0.3378	0.276	0.289	0.904	0.4402	0.001	0.3669	0.09	0.4495	0.001
994	0.3743	0.003	0.3503	0.195	0.387	0.006	0.3968	0.002	0.3627	0.029	0.289	0.891	0.4212	0.001	0.3887	0.012	0.4495	0.001
995	0.377	0.011	0.3577	0.054	0.387	0.006	0.3291	0.302	0.3375	0.297	0.289	0.889	0.496	0.001	0.4003	0.005	0.4495	0.001
996	0.347	0.078	0.3486	0.14	0.387	0.004	0.3774	0.016	0.3661	0.03	0.289	0.903	0.421	0.005	0.3489	0.111	0.4495	0.001
997	0.3552	0.049	0.3242	0.347	0.387	0.003	0.3635	0.027	0.3422	0.115	0.289	0.895	0.4646	0.001	0.3547	0.113	0.4495	0.001
998	0.36	0.036	0.3225	0.514	0.387	0.007	0.3368	0.113	0.3444	0.148	0.289	0.901	0.3614	0.075	0.322	0.286	0.4495	0.002
999	0.3434	0.135	0.3643	0.057	0.387	0.004	0.3601	0.012	0.3337	0.34	0.289	0.895	0.394	0.008	0.3658	0.065	0.4495	0.002
1000	0.3479	0.115	0.3086	0.717	0.387	0.003	0.3492	0.085	0.3626	0.038	0.289	0.882	0.4058	0.012	0.391	0.015	0.4495	0.001
Mean	0.365964	0.051427	0.328227	0.369388	0.387	0.003489	0.348385	0.1371	0.343759	0.217628	0.289	0.893311	0.414969	0.016905	0.360041	0.148508	0.4495	0.00151
Standard Error	0.000747731	0.00279224	0.000575368	0.00712412	1.22941e-17	5.1658e-05	0.000798587	0.00512293	0.000689508	0.00598817	2.05487e-16	0.000311084	0.00112939	0.00110927	0.000995463	0.00541219	1.22941e-17	2.27688e-05
