# Supplementary material for: Wetland hydroperiod predicts community structure, but not the magnitude of cross-community congruence
Source: Sci Rep. 2021 Jan 11;11:429. doi: 10.1038/s41598-020-80027-4 (PMC7801406; doi:10.1038/s41598-020-80027-4)
Supplement: Supplementary file 4 — Supplementary ESM 5. [file 41598_2020_80027_MOESM4_ESM.xlsx]

## Sheet: Birds Groups
Group Class	Group Code	Meaning	Source
Primary Diet	AqInsect	Aquatic Insects	﻿Croonquist and Brooks, 1991; De Graaf et al., 1985; O’Connell et al., 1998; Veselka et al., 2010; ﻿DeGraaf et al., 1991; Ehrilich et al., 1988
Primary Diet	AqPlnts	Aquatic Plants	﻿Croonquist and Brooks, 1991; De Graaf et al., 1985; O’Connell et al., 1998; Veselka et al., 2010; ﻿DeGraaf et al., 1991; Ehrilich et al., 1988
Primary Diet	Carrion	Carrion	﻿Croonquist and Brooks, 1991; De Graaf et al., 1985; O’Connell et al., 1998; Veselka et al., 2010; ﻿DeGraaf et al., 1991; Ehrilich et al., 1988
Primary Diet	Fish	Fish	﻿Croonquist and Brooks, 1991; De Graaf et al., 1985; O’Connell et al., 1998; Veselka et al., 2010; ﻿DeGraaf et al., 1991; Ehrilich et al., 1988
Primary Diet	Fruit	Fruit	﻿Croonquist and Brooks, 1991; De Graaf et al., 1985; O’Connell et al., 1998; Veselka et al., 2010; ﻿DeGraaf et al., 1991; Ehrilich et al., 1988
Primary Diet	Grains	Grains	﻿Croonquist and Brooks, 1991; De Graaf et al., 1985; O’Connell et al., 1998; Veselka et al., 2010; ﻿DeGraaf et al., 1991; Ehrilich et al., 1988
Primary Diet	Insects	Insects	﻿Croonquist and Brooks, 1991; De Graaf et al., 1985; O’Connell et al., 1998; Veselka et al., 2010; ﻿DeGraaf et al., 1991; Ehrilich et al., 1988
Primary Diet	Nuts	Nuts	﻿Croonquist and Brooks, 1991; De Graaf et al., 1985; O’Connell et al., 1998; Veselka et al., 2010; ﻿DeGraaf et al., 1991; Ehrilich et al., 1988
Primary Diet	Plants	Plants	﻿Croonquist and Brooks, 1991; De Graaf et al., 1985; O’Connell et al., 1998; Veselka et al., 2010; ﻿DeGraaf et al., 1991; Ehrilich et al., 1988
Primary Diet	Seeds	Seeds	﻿Croonquist and Brooks, 1991; De Graaf et al., 1985; O’Connell et al., 1998; Veselka et al., 2010; ﻿DeGraaf et al., 1991; Ehrilich et al., 1988
Primary Diet	SmAnml	Small Animals	﻿Croonquist and Brooks, 1991; De Graaf et al., 1985; O’Connell et al., 1998; Veselka et al., 2010; ﻿DeGraaf et al., 1991; Ehrilich et al., 1988
Primary Nesting Location	Bank	Bank	﻿Croonquist and Brooks, 1991; De Graaf et al., 1985; O’Connell et al., 1998; Veselka et al., 2010; ﻿DeGraaf et al., 1991; Ehrilich et al., 1988
Primary Nesting Location	Cavity	Cavity	﻿Croonquist and Brooks, 1991; De Graaf et al., 1985; O’Connell et al., 1998; Veselka et al., 2010; ﻿DeGraaf et al., 1991; Ehrilich et al., 1988
Primary Nesting Location	Fltng	Floating	﻿Croonquist and Brooks, 1991; De Graaf et al., 1985; O’Connell et al., 1998; Veselka et al., 2010; ﻿DeGraaf et al., 1991; Ehrilich et al., 1988
Primary Nesting Location	Grnd	Ground	﻿Croonquist and Brooks, 1991; De Graaf et al., 1985; O’Connell et al., 1998; Veselka et al., 2010; ﻿DeGraaf et al., 1991; Ehrilich et al., 1988
Primary Nesting Location	Reeds	Reeds	﻿Croonquist and Brooks, 1991; De Graaf et al., 1985; O’Connell et al., 1998; Veselka et al., 2010; ﻿DeGraaf et al., 1991; Ehrilich et al., 1988
Primary Nesting Location	Shrb	Shrub	﻿Croonquist and Brooks, 1991; De Graaf et al., 1985; O’Connell et al., 1998; Veselka et al., 2010; ﻿DeGraaf et al., 1991; Ehrilich et al., 1988
Primary Nesting Location	Strctr	Structur	﻿Croonquist and Brooks, 1991; De Graaf et al., 1985; O’Connell et al., 1998; Veselka et al., 2010; ﻿DeGraaf et al., 1991; Ehrilich et al., 1988
Primary Nesting Location	Tree	Tree	﻿Croonquist and Brooks, 1991; De Graaf et al., 1985; O’Connell et al., 1998; Veselka et al., 2010; ﻿DeGraaf et al., 1991; Ehrilich et al., 1988

## Sheet: Bird Traits
Code	AqInsect	AqPlnts	ArlFrgr	ArlPrst	Bank	BrkGln	Carniv	Carrion	Cavity	Dbblr	Facul	FaculDry	FaculWet	Field	Fish	FlgGln	Fltng	Forest	Fruit	Grains	Grnd	GrndFrg	GrndGln	Grsslnd	Herbiv	HPatrol	HvrGln	Insect	Insects	LkPd	Marsh	Nuts	Omniv	OpnWood	Plants	Prbs	Reeds	Res	RvrStrm	Scrub	Seeds	Shrb	Shrln	SmAnml	SrfcDvr	Stlkng	Strctr	Tree	TrpclMgr
ALFL	0	0	0	0	0	0	1	0	0	0	0	0	1	0	0	0	0	0	0	0	0	0	0	0	0	0	0	1	1	0	0	0	0	0	0	0	0	0	0	1	0	1	0	0	0	0	0	0	1
AMAV	1	0	0	0	0	0	1	0	0	0	0	0	0	0	0	0	0	0	0	0	1	0	0	0	0	0	0	1	0	0	0	0	0	0	0	1	0	0	0	0	0	0	1	0	0	0	0	0	0
AMBI	1	0	0	0	0	0	1	0	0	0	0	0	0	0	1	0	0	0	0	0	1	0	0	0	0	0	0	0	1	0	1	0	0	0	0	0	0	0	0	0	0	0	0	1	0	1	0	0	0
AMCO	0	1	0	0	0	0	0	0	0	1	0	0	0	0	0	0	1	0	0	0	0	0	0	0	1	0	0	0	0	1	0	0	0	0	0	0	0	0	0	0	0	0	0	0	1	0	0	0	0
AMCR	0	0	0	0	0	0	0	0	0	0	0	0	0	0	0	0	0	0	0	0	0	1	0	0	0	0	0	0	1	0	0	1	1	0	1	0	0	1	0	0	1	0	0	0	0	0	0	1	0
AMGO	0	0	0	0	0	0	0	0	0	0	0	1	0	1	0	1	0	0	0	0	0	0	0	0	1	0	0	0	0	0	0	0	0	0	0	0	0	0	0	0	1	1	0	0	0	0	0	0	0
AMRE	0	0	0	0	0	0	1	0	0	0	0	1	0	0	0	1	0	0	0	0	0	0	0	0	0	0	0	1	1	0	0	0	0	1	0	0	0	0	0	0	0	0	0	0	0	0	0	0	1
AMRO	0	0	0	0	0	0	0	0	0	0	0	0	0	0	0	0	0	0	1	0	0	1	0	0	0	0	0	0	1	0	0	0	1	0	0	0	0	0	0	0	0	0	0	0	0	0	0	1	0
AMWI	1	1	0	0	0	0	0	0	0	1	0	0	0	0	0	0	0	0	0	0	1	0	0	0	0	0	0	0	0	1	0	0	1	0	0	0	0	0	0	0	0	0	0	0	0	0	0	0	1
BAIS	0	0	0	0	0	0	0	0	0	0	0	0	0	0	0	0	0	0	0	0	1	0	1	1	0	0	0	0	1	0	0	0	1	0	0	0	0	0	0	0	1	0	0	0	0	0	0	0	0
BAOR	0	0	0	0	0	0	0	0	0	0	0	1	0	0	0	1	0	0	0	0	0	0	0	0	0	0	0	1	1	0	0	0	1	1	0	0	0	0	0	0	0	0	0	0	0	0	0	0	1
BARS	0	0	1	0	0	0	1	0	0	0	0	1	0	0	0	0	0	0	0	0	0	0	0	0	0	0	0	1	1	0	0	0	0	0	0	0	0	0	0	0	0	0	0	0	0	0	1	0	1
BBMA	0	0	0	0	0	0	0	1	0	0	0	1	0	0	0	0	0	0	0	0	0	0	1	0	0	0	0	0	1	0	0	0	1	0	0	0	0	1	0	0	0	0	0	0	0	0	0	1	0
BCCH	0	0	0	0	0	0	0	0	1	0	0	0	0	0	0	1	0	1	0	0	0	0	0	0	0	0	0	1	1	0	0	0	1	0	0	0	0	1	0	0	0	0	0	0	0	0	0	0	0
BHCO	0	0	0	0	0	0	0	0	0	0	0	0	0	1	0	0	0	0	0	0	0	0	1	0	0	0	0	0	1	0	0	0	1	0	0	0	0	0	0	0	1	0	0	0	0	0	0	1	0
BLJA	0	0	0	0	0	0	0	0	0	0	0	0	0	0	0	0	0	1	1	0	0	0	1	0	0	0	0	0	1	0	0	1	1	0	0	0	0	1	0	0	1	0	0	0	0	0	0	0	0
BLTE	0	0	0	0	0	0	1	0	0	0	0	0	0	0	0	0	1	0	0	0	0	0	0	0	0	0	0	1	1	0	1	0	0	0	0	0	0	0	0	0	0	0	0	0	0	0	0	0	1
BNST	1	0	0	0	0	0	1	0	0	0	0	0	0	0	0	0	0	0	0	0	1	0	0	0	0	0	0	1	0	0	0	0	0	0	0	1	0	0	0	0	0	0	1	0	0	0	0	0	0
BOGU	1	0	0	0	0	0	0	0	0	0	0	0	1	0	1	0	0	0	0	0	0	0	0	0	0	0	0	1	0	1	0	0	0	0	0	0	0	0	0	0	0	0	0	0	0	0	0	0	0
BRBL	0	0	0	0	0	0	0	0	0	0	0	0	1	0	0	0	0	0	0	0	0	0	1	0	0	0	0	0	1	0	0	0	1	1	1	0	0	0	0	0	1	1	0	0	0	0	0	0	0
BRTH	0	0	0	0	0	0	0	0	0	0	0	0	0	0	0	0	0	0	1	1	0	0	1	0	0	0	0	0	1	0	0	1	1	0	0	0	0	0	0	1	0	1	0	0	0	0	0	0	0
BUFF	1	0	0	0	0	0	0	0	1	0	0	0	0	0	0	0	0	0	0	0	0	0	0	0	0	0	0	1	0	1	0	0	0	0	0	0	0	0	0	0	0	0	0	0	1	0	0	0	0
BWTE	1	1	0	0	0	0	0	0	0	0	0	0	0	0	0	0	0	0	0	0	1	0	0	0	0	0	0	0	0	1	0	0	1	0	0	0	0	0	0	0	1	0	0	0	0	0	0	0	1
CANG	0	1	0	0	0	0	0	0	0	0	0	0	0	0	0	0	0	0	0	0	1	0	1	0	1	0	0	0	0	0	1	0	0	0	0	0	0	0	0	0	1	0	0	0	0	0	0	0	0
CANV	1	1	0	0	0	0	0	0	0	0	0	0	0	0	0	0	1	0	0	0	0	0	0	0	0	0	0	0	0	1	0	0	1	0	0	0	0	0	0	0	0	0	0	0	1	0	0	0	0
CCSP	0	0	0	0	0	0	0	0	0	0	0	1	0	0	0	0	0	0	0	0	0	0	1	0	0	0	0	0	1	0	0	0	1	0	0	0	0	0	0	1	1	1	0	0	0	0	0	0	0
CEDW	0	0	0	0	0	0	0	0	0	0	0	0	0	0	0	1	0	0	1	0	0	0	0	0	0	0	0	0	1	0	0	0	1	1	0	0	0	0	0	0	0	0	0	0	0	0	0	1	0
CHSP	0	0	0	0	0	0	0	0	0	0	0	0	0	0	0	0	0	0	0	0	0	0	1	0	0	0	0	0	1	0	0	0	1	1	0	0	0	0	0	0	1	0	0	0	0	0	0	1	0
CITE	1	1	0	0	0	0	0	0	0	0	0	0	0	0	0	0	0	0	0	0	1	0	0	0	0	0	0	0	0	0	1	0	1	0	0	0	0	0	0	0	1	0	0	0	0	0	0	0	1
COGR	1	0	0	0	0	0	0	0	0	0	0	0	0	0	1	0	0	0	1	1	0	0	1	0	0	0	0	0	1	0	0	1	1	1	0	0	0	0	0	0	1	0	0	0	0	0	0	1	0
COLO	1	0	0	0	0	0	1	0	0	0	0	0	0	0	1	0	0	0	0	0	1	0	0	0	0	0	0	0	0	1	0	0	0	0	0	0	0	0	0	0	0	0	0	0	1	0	0	0	0
CORA	0	0	0	0	0	0	0	1	0	0	0	0	0	0	1	0	0	0	1	1	0	0	1	0	0	0	0	0	1	0	0	0	1	0	0	0	0	1	0	0	1	0	0	1	0	0	0	1	0
COYE	0	0	0	0	0	0	1	0	0	0	1	0	0	0	0	1	0	0	0	0	0	0	0	0	0	0	0	1	1	0	0	0	0	0	0	0	0	0	0	1	0	1	0	0	0	0	0	0	0
DOWO	0	0	0	0	0	1	0	0	1	0	0	0	0	0	0	0	0	1	1	0	0	0	0	0	0	0	0	1	1	0	0	0	1	0	0	0	0	1	0	0	0	0	0	0	0	0	0	0	0
EAGR	1	0	0	0	0	0	1	0	0	0	0	0	0	0	0	0	1	0	0	0	0	0	0	0	0	0	0	1	0	1	0	0	0	0	0	0	0	0	0	0	0	0	0	0	1	0	0	0	0
EAKI	0	0	0	0	0	0	0	0	0	0	0	1	0	1	0	0	0	0	1	0	0	0	0	0	0	0	0	0	1	0	0	0	1	0	0	0	0	0	0	0	0	0	0	0	0	0	0	1	1
EAPH	0	0	0	0	0	0	0	0	0	0	0	1	0	0	0	0	0	0	0	0	0	0	0	0	0	0	0	1	1	0	0	0	1	1	0	0	0	0	0	0	0	0	0	0	0	0	1	0	0
EUST	0	0	0	0	0	0	0	0	1	0	0	0	0	0	0	0	0	0	1	1	0	0	1	0	0	0	0	0	1	0	0	0	1	0	0	0	0	1	0	0	1	0	0	0	0	0	0	0	0
FISP	0	0	0	0	0	0	0	0	0	0	0	0	0	0	0	0	0	0	0	0	1	0	1	0	0	0	0	0	1	0	0	0	1	0	0	0	0	0	0	1	1	0	0	0	0	0	0	0	0
FRGU	0	0	0	0	0	0	0	0	0	0	0	0	0	0	1	0	1	0	0	1	0	0	1	0	0	0	0	0	1	0	1	0	1	0	0	0	0	0	0	0	1	0	0	1	0	0	0	0	1
GADW	1	1	0	0	0	0	0	0	0	1	0	0	0	0	0	0	0	0	0	1	1	0	0	0	0	0	0	0	0	0	1	1	1	0	0	0	0	0	0	0	0	0	0	0	0	0	0	0	0
GBHE	1	0	0	0	0	0	1	0	0	0	0	0	0	0	1	0	0	0	0	0	0	0	0	0	0	0	0	0	0	0	1	0	0	0	0	0	0	0	0	0	0	0	0	1	0	1	0	1	0
GRCA	0	0	0	0	0	0	0	0	0	0	1	0	0	0	0	0	0	0	1	0	0	0	1	0	0	0	0	0	1	0	0	0	1	0	0	0	0	0	0	1	0	1	0	0	0	0	0	0	0
GRSP	0	0	0	0	0	0	0	0	0	0	0	0	0	0	0	0	0	0	0	0	1	0	1	1	0	0	0	1	1	0	0	0	1	0	0	0	0	0	0	0	0	0	0	0	0	0	0	0	0
GWTE	0	1	0	0	0	0	0	0	0	1	0	0	0	0	0	0	0	0	0	1	1	0	0	0	0	0	0	0	0	0	1	0	1	0	0	0	0	0	0	0	1	0	0	0	0	0	0	0	0
HAWO	0	0	0	0	0	1	1	0	1	0	0	0	0	0	0	0	0	1	1	0	0	0	0	0	0	0	0	0	1	0	0	0	0	0	0	0	0	1	0	0	1	0	0	0	0	0	0	0	0
HOGR	1	0	0	0	0	0	1	0	0	0	0	0	0	0	1	0	1	0	0	0	0	0	0	0	0	0	0	0	0	1	0	0	0	0	0	0	0	0	0	0	0	0	0	0	1	0	0	0	0
HOLA	0	0	0	0	0	0	0	0	0	0	0	0	0	0	0	0	0	0	0	0	1	0	1	1	0	0	0	0	1	0	0	0	1	0	0	0	0	0	0	0	1	0	0	0	0	0	0	0	0
HOSP	0	0	0	0	0	0	0	0	1	0	0	0	0	1	0	0	0	0	1	1	0	0	1	0	0	0	0	0	1	0	0	0	1	0	0	0	0	1	0	0	1	0	0	0	0	0	0	0	0
HOWR	0	0	0	0	0	0	1	0	1	0	0	0	0	0	0	0	0	0	0	0	0	0	1	0	0	0	0	1	1	0	0	0	0	1	0	0	0	0	0	0	0	0	0	0	0	0	0	0	0
KILL	0	0	0	0	0	0	1	0	0	0	0	0	0	1	0	0	0	0	0	0	1	0	1	0	0	0	0	1	1	0	0	0	0	0	0	0	0	0	0	0	0	0	0	0	0	0	0	0	0
LBCU	1	0	0	0	0	0	1	0	0	0	1	0	0	0	0	0	0	0	0	0	1	0	0	1	0	0	0	0	1	0	0	0	0	0	0	1	0	0	0	0	0	0	0	0	0	0	0	0	0
LCSP	0	0	0	0	0	0	0	0	0	0	0	0	1	0	0	0	0	0	0	0	1	0	1	0	0	0	0	0	1	0	1	0	1	0	0	0	0	0	0	0	1	0	0	0	0	0	0	0	0
LEFL	0	0	0	0	0	0	1	0	0	0	0	0	0	0	0	0	0	0	0	0	0	0	0	0	0	0	1	1	1	0	0	0	0	1	0	0	0	0	0	0	0	0	0	0	0	0	0	1	0
LESA	1	0	0	0	0	0	1	0	0	0	0	0	0	0	0	0	0	0	0	0	1	0	1	0	0	0	0	1	1	0	1	0	0	0	0	0	0	0	0	0	0	0	0	0	0	0	0	0	1
LESC	1	1	0	0	0	0	0	0	0	0	0	0	0	0	0	0	0	0	0	0	1	0	0	0	0	0	0	0	0	1	0	0	1	0	0	0	0	0	0	0	1	0	0	0	1	0	0	0	0
LEYE	1	0	0	0	0	0	1	0	0	0	0	0	0	0	0	0	0	0	0	0	1	0	0	0	0	0	0	1	1	0	1	0	0	0	0	1	0	0	0	0	0	0	0	0	0	0	0	0	1
LISP	0	0	0	0	0	0	0	0	0	0	0	0	1	0	0	0	0	0	0	0	1	0	1	0	0	0	0	1	1	0	0	0	1	0	0	0	0	0	0	1	0	0	0	0	0	0	0	0	0
MAGO	1	0	0	0	0	0	1	0	0	0	0	0	1	0	0	0	0	0	0	0	1	0	0	0	0	0	0	1	1	0	0	0	0	0	0	1	0	0	0	0	0	0	1	0	0	0	0	0	0
MALL	1	1	0	0	0	0	0	0	0	1	0	0	0	0	0	0	0	0	0	1	1	0	0	0	0	0	0	0	0	1	0	1	1	0	0	0	0	0	0	0	1	0	0	0	0	0	0	0	0
MERL	0	0	0	1	0	0	1	0	0	0	0	0	0	0	0	0	0	0	0	0	0	0	0	0	0	0	0	0	0	0	0	0	0	1	0	0	0	0	0	0	0	0	0	0	0	0	0	1	0
MODO	0	0	0	0	0	0	0	0	0	0	0	0	0	0	0	0	0	0	0	1	0	0	1	0	1	0	0	0	0	0	0	0	0	0	0	0	0	0	0	0	1	0	0	0	0	0	0	1	0
NESP	0	0	0	0	0	0	0	0	0	0	0	0	0	0	0	0	0	0	0	0	1	0	1	0	0	0	0	0	1	0	1	0	1	0	0	0	0	0	0	0	1	0	0	0	0	0	0	0	0
NOFL	0	0	0	0	0	0	0	0	1	0	0	0	0	0	0	0	0	0	0	0	0	0	1	0	0	0	0	1	1	0	0	0	1	1	0	0	0	1	0	0	0	0	0	0	0	0	0	0	0
NOHA	0	0	0	0	0	0	1	0	0	0	0	1	0	0	0	0	0	0	0	0	1	0	0	1	0	0	0	0	0	0	0	0	0	0	0	0	0	0	0	0	0	0	0	1	0	0	0	0	0
NOPI	1	1	0	0	0	0	0	0	0	1	0	0	0	0	0	0	0	0	0	0	1	0	0	0	0	0	0	0	0	1	0	0	1	0	0	0	0	0	0	0	1	0	0	0	0	0	0	0	1
NRWS	0	0	1	0	1	0	1	0	0	0	0	0	1	0	0	0	0	0	0	0	0	0	0	0	0	0	0	1	1	0	0	0	0	0	0	0	0	0	1	0	0	0	0	0	0	0	0	0	0
NSHO	1	1	0	0	0	0	0	0	0	0	0	0	0	0	0	0	0	0	0	0	1	0	0	0	0	0	0	0	0	0	1	0	1	0	0	0	0	0	0	0	1	0	0	0	0	0	0	0	0
OVEN	0	0	0	0	0	0	1	0	0	0	0	0	0	0	0	0	0	1	0	0	1	0	1	0	0	0	0	1	1	0	0	0	0	0	0	0	0	0	0	0	0	0	0	0	0	0	0	0	0
PIWO	0	0	0	0	0	1	0	0	1	0	0	0	0	0	0	0	0	1	0	0	0	0	0	0	0	0	0	1	1	0	0	0	0	0	0	0	0	1	0	0	0	0	0	0	0	0	0	0	0
RBGR	0	0	0	0	0	0	0	0	0	0	0	0	0	0	0	1	0	1	1	0	0	0	0	0	0	0	0	0	1	0	0	0	1	0	0	0	0	0	0	0	1	0	0	0	0	0	0	1	1
RBGU	0	0	0	0	0	0	0	0	0	0	0	0	0	0	1	0	0	0	1	1	1	0	1	0	0	0	0	0	1	1	0	0	1	0	0	0	0	0	0	0	0	0	0	1	0	0	0	0	0
RBNU	0	0	0	0	0	1	1	0	1	0	0	0	0	0	0	0	0	1	0	0	0	0	0	0	0	0	0	1	1	0	0	0	0	0	0	0	0	0	0	0	0	0	0	0	0	0	0	0	0
RCKI	0	0	0	0	0	0	1	0	0	0	0	0	0	0	0	1	0	1	0	0	0	0	0	0	0	0	0	1	1	0	0	0	0	0	0	0	0	0	0	0	0	0	0	0	0	0	0	1	0
REDH	1	1	0	0	0	0	0	0	0	0	0	0	0	0	0	0	1	0	0	0	0	0	0	0	0	0	0	0	0	0	1	0	1	0	0	0	0	0	0	0	0	0	0	0	1	0	0	0	0
RENP	0	0	0	0	0	0	0	0	0	0	0	0	0	1	0	0	0	0	1	1	1	0	1	0	0	0	0	0	1	0	0	0	1	0	0	0	0	1	0	0	1	0	0	0	0	0	0	0	0
REVI	0	0	0	0	0	0	0	0	0	0	0	1	0	0	0	0	0	1	0	0	0	0	0	0	0	0	1	1	1	0	0	0	1	0	0	0	0	0	0	0	0	1	0	0	0	0	0	0	1
RNDU	1	1	0	0	0	0	0	0	0	0	0	0	0	0	0	0	0	0	0	0	1	0	0	0	0	0	0	0	0	1	0	0	1	0	0	0	0	0	0	0	0	0	0	0	1	0	0	0	0
RTHA	0	0	0	0	0	0	1	0	0	0	0	0	0	0	0	0	0	0	0	0	0	0	0	0	0	1	0	0	0	0	0	0	0	1	0	0	0	0	0	0	0	0	0	1	0	0	0	1	0
RUBL	0	0	0	0	0	0	0	0	0	0	0	0	1	0	0	0	0	1	0	0	0	0	1	0	0	0	0	1	1	0	0	0	1	0	0	0	0	0	0	0	0	0	0	0	0	0	0	1	0
RUDU	1	0	0	0	0	0	0	0	0	0	0	0	0	0	0	0	0	0	0	0	1	0	0	0	0	0	0	1	0	0	1	0	0	0	0	0	0	0	0	0	0	0	0	0	1	0	0	0	0
RUGR	0	0	0	0	0	0	0	0	0	0	0	0	0	0	0	1	0	1	1	0	1	0	0	0	0	0	0	0	1	0	0	0	1	0	1	0	0	1	0	0	1	0	0	0	0	0	0	0	0
RWBL	0	0	0	0	0	0	0	0	0	0	0	0	1	0	0	0	0	0	0	0	0	0	1	0	0	0	0	0	1	0	1	0	1	0	0	0	1	0	0	0	0	0	0	0	0	0	0	0	0
SACR	1	1	0	0	0	0	0	0	0	0	0	0	0	0	0	0	0	0	1	1	1	0	0	0	0	0	0	0	1	0	1	0	1	0	0	1	0	0	0	0	1	0	0	1	0	0	0	0	0
SAVS	0	0	0	0	0	0	0	0	0	0	0	1	0	0	0	0	0	0	0	0	1	0	1	1	0	0	0	1	1	0	0	0	1	0	0	0	0	0	0	0	0	0	0	0	0	0	0	0	0
SORA	1	0	0	0	0	0	0	0	0	0	0	0	0	0	0	0	1	0	0	0	0	0	1	0	0	0	0	0	1	0	1	0	1	0	0	0	0	0	0	0	1	0	0	0	0	0	0	0	1
SOSP	0	0	0	0	0	0	0	0	0	0	1	0	0	0	0	0	0	0	0	0	1	0	1	0	0	0	0	0	1	0	0	0	1	1	0	0	0	0	0	0	1	0	0	0	0	0	0	0	0
SPPI	0	0	0	0	0	0	0	0	0	0	0	0	0	0	0	0	0	0	0	0	1	0	1	1	0	0	0	1	1	0	0	0	1	0	0	0	0	0	0	0	0	0	0	0	0	0	0	0	0
SWHA	0	0	0	0	0	0	1	0	0	0	0	0	0	0	0	0	0	0	0	0	0	0	0	1	0	1	0	0	1	0	0	0	0	0	0	0	0	0	0	0	0	0	0	1	0	0	0	1	1
SWSP	0	0	0	0	0	0	0	0	0	0	0	0	0	0	0	0	0	0	0	0	0	0	1	0	0	0	0	0	1	0	1	0	1	0	0	0	0	0	0	0	1	1	0	0	0	0	0	0	0
SWTH	0	0	0	0	0	0	0	0	0	0	1	0	0	0	0	1	0	1	1	0	0	0	0	0	0	0	0	0	1	0	0	0	1	0	0	0	0	0	0	0	0	1	0	0	0	0	0	0	1
TEWA	0	0	0	0	0	0	0	0	0	0	0	1	0	0	0	1	0	1	1	0	1	0	0	0	0	0	0	0	1	0	0	0	1	0	0	0	0	0	0	0	0	0	0	0	0	0	0	0	1
TRES	0	0	1	0	0	0	1	0	1	0	1	0	0	0	0	0	0	0	0	0	0	0	0	0	0	0	0	1	1	1	0	0	0	0	0	0	0	0	0	0	0	0	0	0	0	0	0	0	0
UPSA	0	0	0	0	0	0	1	0	0	0	0	0	0	0	0	0	0	0	0	0	1	0	1	1	0	0	0	1	1	0	0	0	0	0	0	0	0	0	0	0	0	0	0	0	0	0	0	0	1
VESP	0	0	0	0	0	0	0	0	0	0	0	0	0	0	0	0	0	0	0	0	1	0	1	1	0	0	0	0	1	0	0	0	1	0	0	0	0	0	0	0	1	0	0	0	0	0	0	0	0
WAVI	0	0	0	0	0	0	0	0	0	0	0	1	0	0	0	1	0	0	0	0	0	0	0	0	0	0	0	1	1	0	0	0	1	1	0	0	0	0	0	0	0	0	0	0	0	0	0	1	0
WEME	0	0	0	0	0	0	0	0	0	0	0	0	0	0	0	0	0	0	0	1	1	0	1	1	0	0	0	0	1	0	0	0	1	0	0	0	0	0	0	0	1	0	0	0	0	0	0	0	0
WILL	1	0	0	0	0	0	1	0	0	0	0	0	0	0	0	0	0	0	0	0	1	0	0	0	0	0	0	0	0	0	0	0	0	0	0	1	0	0	0	0	0	0	1	0	0	0	0	0	1
WIPH	1	0	0	0	0	0	1	0	0	0	0	0	0	0	0	0	0	0	0	0	1	0	0	0	0	0	0	1	0	0	0	0	0	0	0	0	0	0	0	0	0	0	1	0	0	0	0	0	1
WISN	1	0	0	0	0	0	1	0	0	0	0	0	0	0	0	0	0	0	0	0	1	0	0	0	0	0	0	1	1	0	1	0	0	0	0	1	0	0	0	0	0	0	0	0	0	0	0	0	1
WTSP	0	0	0	0	0	0	0	0	0	0	0	0	0	0	0	0	0	1	1	0	1	0	1	0	0	0	0	0	1	0	0	0	1	0	0	0	0	0	0	0	1	0	0	0	0	0	0	0	0
YEWA	0	0	0	0	0	0	0	0	0	0	0	0	0	0	0	0	0	1	0	0	0	0	0	0	0	0	0	0	0	0	0	0	0	0	0	0	0	0	0	0	0	1	0	0	0	0	0	0	0
YHBL	0	0	0	0	0	0	0	0	0	0	0	0	0	0	0	0	0	0	0	0	0	0	1	0	0	0	0	1	1	0	1	0	1	0	0	0	1	0	0	0	0	0	0	0	0	0	0	0	0

## Sheet: Macroinvertebrates Groups
Group Class	Group Code	Meaning
Feeding Groups	ENGULF	Engulfing Predators
Feeding Groups	FCOLL	Filtering Collectors
Feeding Groups	GCOLL	Gathering Collectors
Feeding Groups	SCRAPE	Scrapers
Feeding Groups	SHRED	Shreddders
Feeding Groups	PARA	Ecotoparasites
Feeding Groups	PIERCE	Piercing Predators
Desiccation Strategy Groups	TOLE	Tolerators
Desiccation Strategy Groups	WETL	Wet Layers
Desiccation Strategy Groups	DRYL	Dry Layers
Desiccation Strategy Groups	DISP	Dispersers

## Sheet: Macroinvertebrates Traits
Code	ENGULF	FCOLL	GCOLL	SCRAPE	SHRED	PARA	PIERCE	TOLE	WETL	DRYL	DISP
AESHN	1	0	0	0	0	0	0	0	0	0	1
AMPHI	0	0	1	0	0	0	0	1	0	0	0
ANOST	0	1	0	0	0	0	0	1	0	0	0
BIVAL	0	1	0	0	0	0	0	1	0	0	0
BRACH	0	0	1	0	0	0	0	0	1	0	0
CAENI	0	0	1	0	0	0	0	0	1	0	0
CERAT	1	0	0	0	0	0	0	0	1	0	0
CHAOB	1	0	0	0	0	0	0	0	0	1	0
CHIRO	0	0	1	0	0	0	0	0	1	0	0
CHRYS	0	0	0	0	1	0	0	0	0	1	0
COENA	1	0	0	0	0	0	0	0	0	1	0
COLLE	0	0	1	0	0	0	0	1	0	0	0
CONCH	0	1	0	0	0	0	0	1	0	0	0
CORIX	0	0	0	0	0	0	1	0	0	0	1
CULIC	0	1	0	0	0	0	0	0	0	1	0
CURCU	0	0	0	0	1	0	0	0	0	1	0
DIXID	0	1	0	0	0	0	0	0	1	0	0
DOLIC	1	0	0	0	0	0	0	0	1	0	0
DYTIS	1	0	0	0	0	0	0	0	1	0	0
ELMID	0	0	1	0	0	0	0	0	0	0	1
EMPID	1	0	0	0	0	0	0	0	1	0	0
EPHYD	0	0	1	0	0	0	0	0	0	0	1
GERRI	0	0	0	0	0	0	1	0	0	0	1
GYRIN	1	0	0	0	0	0	0	0	0	0	1
HALIP	0	0	0	0	1	0	0	0	1	0	0
HEBRI	0	0	0	0	0	0	1	0	0	0	1
HIRUD	1	0	0	0	0	0	0	1	0	0	0
HYARC	0	0	0	0	0	1	0	0	1	0	0
HYDRA	1	0	0	0	0	0	0	0	0	1	0
HYDRO	1	0	0	0	0	0	0	0	1	0	0
HYZOA	0	1	0	0	0	0	0	1	0	0	0
LEPTO	0	0	0	0	1	0	0	0	1	0	0
LESTI	1	0	0	0	0	0	0	0	0	1	0
LIBEL	1	0	0	0	0	0	0	0	0	1	0
LIMNE	0	0	0	0	1	0	0	0	0	1	0
LYMNA	0	0	0	1	0	0	0	1	0	0	0
MESOV	0	0	0	0	0	0	1	0	0	0	1
NEMAT	1	0	0	0	0	0	0	1	0	0	0
NOCTU	0	0	0	0	1	0	0	0	1	0	0
NOTON	0	0	0	0	0	0	1	0	0	0	1
NOTOS	0	0	0	1	0	0	0	1	0	0	0
OLIGO	0	0	1	0	0	0	0	1	0	0	0
OSTRA	0	0	1	0	0	0	0	1	0	0	0
PHALA	0	0	1	0	0	0	0	0	0	1	0
PLANO	0	0	0	1	0	0	0	1	0	0	0
PSYCH	0	0	1	0	0	0	0	0	1	0	0
PTILI	0	0	0	0	0	0	0	0	0	0	0
PYRAL	0	0	0	0	1	0	0	0	1	0	0
SALDI	0	0	0	0	0	0	1	0	0	0	1
SALPI	0	0	0	0	0	0	0	0	0	0	0
SCIOM	1	0	0	0	0	0	0	0	0	1	0
SCIRT	0	0	1	0	0	0	0	0	0	0	1
SIPHL	0	0	0	1	0	0	0	0	1	0	0
STAPH	1	0	0	0	0	0	0	0	0	1	0
STRAT	0	0	1	0	0	0	0	0	1	0	0
SYRPH	0	0	1	0	0	0	0	0	1	0	0
TABAN	1	0	0	0	0	0	0	0	1	0	0
TARDI	0	0	0	0	1	0	0	1	0	0	0
TIPUL	0	0	0	0	1	0	0	0	1	0	0
VELII	0	0	0	0	0	0	1	0	0	0	1

## Sheet: Plant Groups
Group Class	Group Code	Meaning	Note/Source
﻿Wetland Plant Indicator Status	Forb	Forb	﻿U.S.DA, 2017; Moss and Packer 1983
﻿Wetland Plant Indicator Status	Graminoid	Graminoid	﻿U.S.DA, 2017; Moss and Packer 1984
﻿Wetland Plant Indicator Status	Vine	Vine	﻿U.S.DA, 2017; Moss and Packer 1985
﻿Wetland Plant Indicator Status	Hardwood	Hardwood	﻿U.S.DA, 2017; Moss and Packer 1986
﻿Wetland Plant Indicator Status	Tall_Shrub	Tall Shrub	﻿U.S.DA, 2017; Moss and Packer 1987
﻿Wetland Plant Indicator Status	Low_Shrub	Low Shrub	﻿U.S.DA, 2017; Moss and Packer 1988
﻿Wetland Plant Indicator Status	BroadLeaf_Emergent	BroadLeaf Emergent	﻿U.S.DA, 2017; Moss and Packer 1989
﻿Wetland Plant Indicator Status	Floating_Plant	Floating Plant	﻿U.S.DA, 2017; Moss and Packer 1990
﻿Wetland Plant Indicator Status	FreeFloating_Plant	FreeFloating Plant	﻿U.S.DA, 2017; Moss and Packer 1991
﻿Wetland Plant Indicator Status	NarrowLeaf_Emergent	NarrowLeaf Emergent	﻿U.S.DA, 2017; Moss and Packer 1992
﻿Wetland Plant Indicator Status	Robust_Emergent	Robust Emergent	﻿U.S.DA, 2017; Moss and Packer 1993
﻿Wetland Plant Indicator Status	Submersed_Plant	Submersed Plant	﻿U.S.DA, 2017; Moss and Packer 1994

## Sheet: Plant Traits
Code	Forb	Graminoid	Vine	Hardwood	Tall_Shrub	Low_Shrub	BroadLeaf_Emergent	Floating_Plant	FreeFloating_Plant	NarrowLeaf_Emergent	Robust_Emergent	Submersed_Plant
ACHALPIN	1	0	0	0	0	0	0	0	0	0	0	0
ACHMILLE	1	0	0	0	0	0	0	0	0	0	0	0
ACOCALAM	0	1	0	0	0	0	0	0	0	1	0	0
AGRCRIST	0	1	0	0	0	0	0	0	0	1	0	0
AGRGIGAN	0	1	0	0	0	0	0	0	0	1	0	0
AGRSCABR	0	1	0	0	0	0	0	0	0	1	0	0
AGRSTRIA	1	0	0	0	0	0	0	0	0	0	0	0
ALITRIVI	1	0	0	0	0	0	1	0	0	0	0	0
ALOAEQUA	0	1	0	0	0	0	0	0	0	1	0	0
ALOPRATE	0	1	0	0	0	0	0	0	0	1	0	0
AMARETRO	1	0	0	0	0	0	0	0	0	0	0	0
AMEALNIF	0	0	0	0	1	0	0	0	0	0	0	0
ANAMINIM	1	0	0	0	0	0	0	0	0	0	0	0
ANECANAD	1	0	0	0	0	0	0	0	0	0	0	0
ANTPARVI	1	0	0	0	0	0	0	0	0	0	0	0
ARNCHAMI	1	0	0	0	0	0	0	0	0	0	0	0
ARTBIENN	1	0	0	0	0	0	0	0	0	0	0	0
ARTCAMPE	1	0	0	0	0	0	0	0	0	0	0	0
ARTLONGI	1	0	0	0	0	0	0	0	0	0	0	0
ARTLUDOV	1	0	0	0	0	0	0	0	0	0	0	0
ATRPROST	1	0	0	0	0	0	0	0	0	0	0	0
AVEFATUA	0	1	0	0	0	0	0	0	0	1	0	0
BECSYZIG	0	1	0	0	0	0	0	0	0	1	0	0
BIDCERNU	1	0	0	0	0	0	1	0	0	0	0	0
BOLMARIT	0	1	0	0	0	0	0	0	0	1	0	0
BRANAPUS	1	0	0	0	0	0	0	0	0	0	0	0
BROINERM	0	1	0	0	0	0	0	0	0	1	0	0
CALCANAD	0	1	0	0	0	0	0	0	0	1	0	0
CALIPALU	0	0	0	0	0	0	0	1	0	0	0	0
CALLPALU	1	0	0	0	0	0	1	0	0	0	0	0
CALSTRIC	0	1	0	0	0	0	0	0	0	1	0	0
CALTPALU	1	0	0	0	0	0	1	0	0	0	0	0
CAPBURSA	1	0	0	0	0	0	0	0	0	0	0	0
CARAQUAT	0	1	0	0	0	0	0	0	0	1	0	0
CARATHER	0	1	0	0	0	0	0	0	0	1	0	0
CARATHRO	0	1	0	0	0	0	0	0	0	1	0	0
CARBEBBI	0	1	0	0	0	0	0	0	0	1	0	0
CARBREVI	0	1	0	0	0	0	0	0	0	1	0	0
CARCARVI	1	0	0	0	0	0	0	0	0	0	0	0
CARDIAND	0	1	0	0	0	0	0	0	0	1	0	0
CAREX_SP	0	1	0	0	0	0	0	0	0	1	0	0
CARLACUS	0	1	0	0	0	0	0	0	0	1	0	0
CARPELLI	0	1	0	0	0	0	0	0	0	1	0	0
CARPRAEG	0	1	0	0	0	0	0	0	0	1	0	0
CARPRATI	0	1	0	0	0	0	0	0	0	1	0	0
CARRETRO	0	1	0	0	0	0	0	0	0	1	0	0
CARSARTW	0	1	0	0	0	0	0	0	0	1	0	0
CARSYCHN	0	1	0	0	0	0	0	0	0	1	0	0
CARUTRIC	0	1	0	0	0	0	0	0	0	1	0	0
CERARVEN	1	0	0	0	0	0	0	0	0	0	0	0
CHAANGUS	1	0	0	0	0	0	0	0	0	0	0	0
CHEALBUM	1	0	0	0	0	0	0	0	0	0	0	0
CHECAPIT	1	0	0	0	0	0	0	0	0	0	0	0
CHERUBRU	1	0	0	0	0	0	0	0	0	0	0	0
CICMACUL	1	0	0	0	0	0	1	0	0	0	0	0
CIRARVEN	1	0	0	0	0	0	0	0	0	0	0	0
CIRVULGA	1	0	0	0	0	0	0	0	0	0	0	0
COLLINEA	1	0	0	0	0	0	0	0	0	0	0	0
COMPALUS	1	0	0	0	0	0	1	0	0	0	0	0
CORSERIC	0	0	0	0	1	0	0	0	0	0	0	0
CRETECTO	1	0	0	0	0	0	0	0	0	0	0	0
DESCESPI	0	1	0	0	0	0	0	0	0	1	0	0
DESSOPHI	1	0	0	0	0	0	0	0	0	0	0	0
ECHCRUSG	0	1	0	0	0	0	0	0	0	1	0	0
ELACOMMU	0	0	0	0	1	0	0	0	0	0	0	0
ELEACICU	0	1	0	0	0	0	0	0	0	1	0	0
ELEPALUS	0	1	0	0	0	0	0	0	0	1	0	0
ELYREPEN	0	1	0	0	0	0	0	0	0	1	0	0
ELYTRACH	0	1	0	0	0	0	0	0	0	1	0	0
EPICAMPE	1	0	0	0	0	0	0	0	0	0	0	0
EPICILIA	1	0	0	0	0	0	0	0	0	0	0	0
EPILEPTO	1	0	0	0	0	0	0	0	0	0	0	0
EPIPALUS	1	0	0	0	0	0	0	0	0	0	0	0
EQUARVEN	0	1	0	0	0	0	0	0	0	1	0	0
EQUFLUVI	0	1	0	0	0	0	0	0	0	1	0	0
EQUHYMAL	0	1	0	0	0	0	0	0	0	1	0	0
EQUPALUS	0	1	0	0	0	0	0	0	0	1	0	0
EQUPRATE	0	1	0	0	0	0	0	0	0	1	0	0
ERIGRACI	0	1	0	0	0	0	0	0	0	1	0	0
ERILONCH	1	0	0	0	0	0	0	0	0	0	0	0
ERIPHILA	1	0	0	0	0	0	0	0	0	0	0	0
ERUGALLI	1	0	0	0	0	0	0	0	0	0	0	0
ERYCHEIR	1	0	0	0	0	0	0	0	0	0	0	0
EURCONSP	1	0	0	0	0	0	0	0	0	0	0	0
FAGESCUL	1	0	0	0	0	0	0	0	0	0	0	0
FALCONVO	0	0	1	0	0	0	0	0	0	0	0	0
FALSCAND	0	0	1	0	0	0	0	0	0	0	0	0
FESSAXIM	0	1	0	0	0	0	0	0	0	1	0	0
FRAVESCA	1	0	0	0	0	0	0	0	0	0	0	0
FRAVIRGI	1	0	0	0	0	0	0	0	0	0	0	0
GALTETRA	1	0	0	0	0	0	0	0	0	0	0	0
GALTRIFI	1	0	0	0	0	0	0	0	0	0	0	0
GALTRIFL	1	0	0	0	0	0	0	0	0	0	0	0
GEUALEPP	1	0	0	0	0	0	0	0	0	0	0	0
GEUMACRO	1	0	0	0	0	0	0	0	0	0	0	0
GEURIVAL	1	0	0	0	0	0	0	0	0	0	0	0
GLYBOREA	0	1	0	0	0	0	0	0	0	1	0	0
GLYGRAND	0	1	0	0	0	0	0	0	0	1	0	0
GLYSTRIA	0	1	0	0	0	0	0	0	0	1	0	0
GRANEGLE	1	0	0	0	0	0	0	0	0	0	0	0
GRISQUAR	1	0	0	0	0	0	0	0	0	0	0	0
HIEUMBAL	1	0	0	0	0	0	0	0	0	0	0	0
HIPVULGA	0	0	0	0	0	0	1	0	0	0	0	0
HORJUBAT	0	1	0	0	0	0	0	0	0	1	0	0
HORVULGA	0	1	0	0	0	0	0	0	0	1	0	0
JUNBALTI	0	1	0	0	0	0	0	0	0	1	0	0
JUNLONGI	0	1	0	0	0	0	0	0	0	1	0	0
JUNNODOS	0	1	0	0	0	0	0	0	0	1	0	0
JUNVASEY	0	1	0	0	0	0	0	0	0	1	0	0
KRALANAT	1	0	0	0	0	0	0	0	0	0	0	0
LACSERRI	1	0	0	0	0	0	0	0	0	0	0	0
LATOCHRO	0	0	1	0	0	0	0	0	0	0	0	0
LEMMINOR	0	0	0	0	0	0	0	0	1	0	0	0
LEMTRISU	0	0	0	0	0	0	0	0	1	0	0	0
LINUSITA	1	0	0	0	0	0	0	0	0	0	0	0
LYCASPER	1	0	0	0	0	0	0	0	0	0	0	0
LYSCILIA	1	0	0	0	0	0	0	0	0	0	0	0
LYSMARIT	1	0	0	0	0	0	0	0	0	0	0	0
LYSTHYRS	1	0	0	0	0	0	0	0	0	0	0	0
MAISTELL	1	0	0	0	0	0	0	0	0	0	0	0
MALNEGLE	1	0	0	0	0	0	0	0	0	0	0	0
MEDSATIV	1	0	0	0	0	0	0	0	0	0	0	0
MELALBUS	1	0	0	0	0	0	0	0	0	0	0	0
MENARVEN	1	0	0	0	0	0	0	0	0	0	0	0
MONNUTTA	1	0	0	0	0	0	0	0	0	0	0	0
MUHRICHA	0	1	0	0	0	0	0	0	0	1	0	0
MULOBLON	1	0	0	0	0	0	0	0	0	0	0	0
PENPROCE	1	0	0	0	0	0	0	0	0	0	0	0
PERAMPHI	1	0	0	0	0	0	1	0	0	0	0	0
PERLAPAT	1	0	0	0	0	0	0	0	0	0	0	0
PETFRIGI	1	0	0	0	0	0	0	0	0	0	0	0
PHAARUND	0	1	0	0	0	0	0	0	0	1	0	0
PHLPRATE	0	1	0	0	0	0	0	0	0	1	0	0
PLAHYPER	1	0	0	0	0	0	0	0	0	0	0	0
PLAMAJOR	1	0	0	0	0	0	0	0	0	0	0	0
PLASCOUL	1	0	0	0	0	0	0	0	0	0	0	0
POAPALUS	0	1	0	0	0	0	0	0	0	1	0	0
POAPRATE	0	1	0	0	0	0	0	0	0	1	0	0
POLAVICU	1	0	0	0	0	0	0	0	0	0	0	0
POLRAMOS	1	0	0	0	0	0	0	0	0	0	0	0
POPBALSA	0	0	0	1	0	0	0	0	0	0	0	0
POPTREMU	0	0	0	1	0	0	0	0	0	0	0	0
POTANSER	1	0	0	0	0	0	0	0	0	0	0	0
POTGRAMI	0	0	0	0	0	0	0	1	0	0	0	0
POTNORVE	1	0	0	0	0	0	0	0	0	0	0	0
POTRICHA	0	0	0	0	0	0	0	1	0	0	0	0
POTRIVAL	1	0	0	0	0	0	0	0	0	0	0	0
PYRASARI	1	0	0	0	0	0	0	0	0	0	0	0
RANAQUAT	0	0	0	0	0	0	1	0	0	0	0	0
RANCYMBA	1	0	0	0	0	0	0	0	0	0	0	0
RANGMELI	1	0	0	0	0	0	1	0	0	0	0	0
RANMACOU	1	0	0	0	0	0	0	0	0	0	0	0
RANSCELE	1	0	0	0	0	0	0	0	0	0	0	0
RIBLACUS	0	0	0	0	0	1	0	0	0	0	0	0
RIBOXYAC	0	0	0	0	0	1	0	0	0	0	0	0
RORPALUS	1	0	0	0	0	0	0	0	0	0	0	0
ROSACICU	0	0	0	0	0	1	0	0	0	0	0	0
RUBPUBES	1	0	0	0	0	0	0	0	0	0	0	0
RUBSACHA	0	0	0	0	1	0	0	0	0	0	0	0
RUMBRITA	1	0	0	0	0	0	0	0	0	0	0	0
RUMCRISP	1	0	0	0	0	0	0	0	0	0	0	0
RUMFUEGI	1	0	0	0	0	0	0	0	0	0	0	0
RUMOCCID	1	0	0	0	0	0	0	0	0	0	0	0
RUMSALIC	1	0	0	0	0	0	0	0	0	0	0	0
SAGCUNEA	1	0	0	0	0	0	0	0	0	1	0	0
SALBEBBI	0	0	0	0	1	0	0	0	0	0	0	0
SALDISCO	0	0	0	0	1	0	0	0	0	0	0	0
SALEXIGU	0	0	0	0	1	0	0	0	0	0	0	0
SALIX_SP	0	0	0	0	0	1	0	0	0	0	0	0
SALLASIA	0	0	0	0	1	0	0	0	0	0	0	0
SALLUCID	0	0	0	0	1	0	0	0	0	0	0	0
SALMACCA	0	0	0	0	1	0	0	0	0	0	0	0
SALPETIO	0	0	0	0	1	0	0	0	0	0	0	0
SALPLANI	0	0	0	0	1	0	0	0	0	0	0	0
SALPSEUD	0	0	0	0	1	0	0	0	0	0	0	0
SALPYRIF	0	0	0	0	1	0	0	0	0	0	0	0
SALRUBRA	1	0	0	0	0	0	0	0	0	0	0	0
SALSERIS	0	0	0	0	1	0	0	0	0	0	0	0
SCHACUTU	0	1	0	0	0	0	0	0	0	0	1	0
SCHPUNGE	0	1	0	0	0	0	0	0	0	1	0	0
SCHTABER	0	1	0	0	0	0	0	0	0	0	1	0
SCIMICRO	0	1	0	0	0	0	0	0	0	1	0	0
SCOFESTU	0	1	0	0	0	0	0	0	0	1	0	0
SCUGALER	1	0	0	0	0	0	0	0	0	0	0	0
SENVULGA	1	0	0	0	0	0	0	0	0	0	0	0
SISMONTA	1	0	0	0	0	0	0	0	0	0	0	0
SIUSUAVE	1	0	0	0	0	0	1	0	0	0	0	0
SOLALTIS	1	0	0	0	0	0	0	0	0	0	0	0
SONARVEN	1	0	0	0	0	0	0	0	0	0	0	0
SONASPER	1	0	0	0	0	0	0	0	0	0	0	0
SONOLERA	1	0	0	0	0	0	0	0	0	0	0	0
SPAANGUS	0	1	0	0	0	0	0	0	0	1	0	0
SPAEURYC	0	1	0	0	0	0	0	0	0	1	0	0
SPESALIN	1	0	0	0	0	0	0	0	0	0	0	0
SPHINTER	0	1	0	0	0	0	0	0	0	1	0	0
SPOCRYPT	0	1	0	0	0	0	0	0	0	1	0	0
STAPILOS	1	0	0	0	0	0	0	0	0	0	0	0
STELONGI	1	0	0	0	0	0	0	0	0	0	0	0
STEMEDIA	1	0	0	0	0	0	0	0	0	0	0	0
SUACALCE	1	0	0	0	0	0	0	0	0	0	0	0
SYMBOREA	1	0	0	0	0	0	0	0	0	0	0	0
SYMERICO	1	0	0	0	0	0	0	0	0	0	0	0
SYMLANCE	1	0	0	0	0	0	0	0	0	0	0	0
SYMOCCID	0	0	0	0	0	1	0	0	0	0	0	0
SYMPUNIC	1	0	0	0	0	0	0	0	0	0	0	0
TANVULGA	1	0	0	0	0	0	0	0	0	0	0	0
TAROFFIC	1	0	0	0	0	0	0	0	0	0	0	0
TEPPALUS	1	0	0	0	0	0	0	0	0	0	0	0
THLARVEN	1	0	0	0	0	0	0	0	0	0	0	0
TRADUBIU	1	0	0	0	0	0	0	0	0	0	0	0
TRIHYBRI	1	0	0	0	0	0	0	0	0	0	0	0
TRIMARIT	1	0	0	0	0	0	0	0	0	0	0	0
TYPLATIF	0	1	0	0	0	0	0	0	0	0	1	0
URTDIOCA	1	0	0	0	0	0	0	0	0	0	0	0
UTRVULGA	0	0	0	0	0	0	0	0	0	0	0	1
VERPEREG	1	0	0	0	0	0	0	0	0	0	0	0
VERSCUTE	1	0	0	0	0	0	0	0	0	0	0	0
VICAMERI	0	0	1	0	0	0	0	0	0	0	0	0
VIOADUNC	1	0	0	0	0	0	0	0	0	0	0	0
VIOCANAD	1	0	0	0	0	0	0	0	0	0	0	0
VIOSOROR	1	0	0	0	0	0	0	0	0	0	0	0
